# Supplementary material for: Causality between sarcopenia and diabetic neuropathy
Source: Front Endocrinol (Lausanne). 2024 Sep 13;15:1428835. doi: 10.3389/fendo.2024.1428835 (PMC11427279; doi:10.3389/fendo.2024.1428835)
Supplement: Supplementary file 1 [file DataSheet1.csv]

	SNP	effect_allele.exposure	other_allele.exposure	effect_allele.outcome	other_allele.outcome	beta.exposure	beta.outcome	eaf.exposure	eaf.outcome	remove	palindromic	ambiguous	id.outcome	chr	pos	se.outcome	samplesize.outcome	pval.outcome	outcome	originalname.outcome	outcome.deprecated	mr_keep.outcome	data_source.outcome	proxy.outcome	target_snp.outcome	proxy_snp.outcome	target_a1.outcome	target_a2.outcome	proxy_a1.outcome	proxy_a2.outcome	Var.1	samplesize.exposure	se.exposure	pval.exposure	pos.exposure	chr.exposure	id.exposure	exposure	mr_keep.exposure	pval_origin.exposure	data_source.exposure	R2	F	action	SNP_index	mr_keep
1	rs10750025	T	C	T	C	-0.0083554	0.0324	0.681757	0.8354	FALSE	FALSE	FALSE	finn-b-DM_NEUROPATHY	11	113424042	0.0527	NA	0.5386	Diabetic neuropathy || id:finn-b-DM_NEUROPATHY	Diabetic neuropathy	Diabetic neuropathy || ||	TRUE	igd	NA	NA	NA	NA	NA	NA	NA	35	459915	0.00136528	9.40005e-10	113424042	11	ukb-b-4711	Usual walking pace || id:ukb-b-4711	TRUE	reported	igd	3.02937441263282e-05	13.9329088223468	2	1	TRUE
2	rs10828258	G	A	G	A	-0.00932641	0.0837	0.319319	0.3185	FALSE	FALSE	FALSE	finn-b-DM_NEUROPATHY	10	21929734	0.0419	NA	0.04563	Diabetic neuropathy || id:finn-b-DM_NEUROPATHY	Diabetic neuropathy	Diabetic neuropathy || ||	TRUE	igd	NA	NA	NA	NA	NA	NA	NA	31	459915	0.00135882	6.70039e-12	21929734	10	ukb-b-4711	Usual walking pace || id:ukb-b-4711	TRUE	reported	igd	3.78118034476488e-05	17.3907975364367	2	1	TRUE
3	rs10862220	G	T	G	T	0.00840767	-0.0457	0.674897	0.5236	FALSE	FALSE	FALSE	finn-b-DM_NEUROPATHY	12	81430599	0.0391	NA	0.2423	Diabetic neuropathy || id:finn-b-DM_NEUROPATHY	Diabetic neuropathy	Diabetic neuropathy || ||	TRUE	igd	NA	NA	NA	NA	NA	NA	NA	36	459915	0.00135051	4.79999e-10	81430599	12	ukb-b-4711	Usual walking pace || id:ukb-b-4711	TRUE	reported	igd	3.10198565520616e-05	14.2668778429325	2	1	TRUE
4	rs10883618	A	G	A	G	0.0078103	-0.0357	0.372248	0.3509	FALSE	FALSE	FALSE	finn-b-DM_NEUROPATHY	10	103117653	0.0408	NA	0.3825	Diabetic neuropathy || id:finn-b-DM_NEUROPATHY	Diabetic neuropathy	Diabetic neuropathy || ||	TRUE	igd	NA	NA	NA	NA	NA	NA	NA	30	459915	0.00130834	2.39999e-09	103117653	10	ukb-b-4711	Usual walking pace || id:ukb-b-4711	TRUE	reported	igd	2.85092574186327e-05	13.1121519248902	2	1	TRUE
5	rs11039324	A	G	A	G	-0.0102105	0.0154	0.403963	0.395	FALSE	FALSE	FALSE	finn-b-DM_NEUROPATHY	11	47665686	0.041	NA	0.707499	Diabetic neuropathy || id:finn-b-DM_NEUROPATHY	Diabetic neuropathy	Diabetic neuropathy || ||	TRUE	igd	NA	NA	NA	NA	NA	NA	NA	33	459915	0.00128765	2.19989e-15	47665686	11	ukb-b-4711	Usual walking pace || id:ukb-b-4711	TRUE	reported	igd	5.02040581477837e-05	23.0906582396706	2	1	TRUE
6	rs11077815	C	T	C	T	-0.00713336	0.0592	0.623657	0.6855	FALSE	FALSE	FALSE	finn-b-DM_NEUROPATHY	17	74389890	0.0421	NA	0.1594	Diabetic neuropathy || id:finn-b-DM_NEUROPATHY	Diabetic neuropathy	Diabetic neuropathy || ||	TRUE	igd	NA	NA	NA	NA	NA	NA	NA	49	459915	0.00130691	4.79999e-08	74389890	17	ukb-b-4711	Usual walking pace || id:ukb-b-4711	TRUE	reported	igd	2.38862472701863e-05	10.9858580516951	2	1	TRUE
7	rs11150623	T	G	T	G	-0.00968813	0.0432	0.644857	0.5688	FALSE	FALSE	FALSE	finn-b-DM_NEUROPATHY	16	28881001	0.0393	NA	0.2714	Diabetic neuropathy || id:finn-b-DM_NEUROPATHY	Diabetic neuropathy	Diabetic neuropathy || ||	TRUE	igd	NA	NA	NA	NA	NA	NA	NA	45	459915	0.0013224	2.39994e-13	28881001	16	ukb-b-4711	Usual walking pace || id:ukb-b-4711	TRUE	reported	igd	4.29909051119833e-05	19.7729261987616	2	1	TRUE
8	rs11152989	T	C	T	C	-0.00751226	0.0792	0.312264	0.3089	FALSE	FALSE	FALSE	finn-b-DM_NEUROPATHY	6	96936061	0.0422	NA	0.0605703	Diabetic neuropathy || id:finn-b-DM_NEUROPATHY	Diabetic neuropathy	Diabetic neuropathy || ||	TRUE	igd	NA	NA	NA	NA	NA	NA	NA	21	459915	0.00136699	3.89996e-08	96936061	6	ukb-b-4711	Usual walking pace || id:ukb-b-4711	TRUE	reported	igd	2.42390108783407e-05	11.1481064291633	2	1	TRUE
9	rs113825410	G	A	G	A	-0.00881182	0.0908	0.224386	0.2115	FALSE	FALSE	FALSE	finn-b-DM_NEUROPATHY	1	40057543	0.0478	NA	0.0574804	Diabetic neuropathy || id:finn-b-DM_NEUROPATHY	Diabetic neuropathy	Diabetic neuropathy || ||	TRUE	igd	NA	NA	NA	NA	NA	NA	NA	2	459915	0.00151778	6.4e-09	40057543	1	ukb-b-4711	Usual walking pace || id:ukb-b-4711	TRUE	reported	igd	2.70272977634247e-05	12.430541560218	2	1	TRUE
10	rs11548200	C	T	C	T	-0.016041	0.0308	0.066034	0.03984	FALSE	FALSE	FALSE	finn-b-DM_NEUROPATHY	1	156290656	0.1	NA	0.758099	Diabetic neuropathy || id:finn-b-DM_NEUROPATHY	Diabetic neuropathy	Diabetic neuropathy || ||	TRUE	igd	NA	NA	NA	NA	NA	NA	NA	3	459915	0.00255177	3.29997e-10	156290656	1	ukb-b-4711	Usual walking pace || id:ukb-b-4711	TRUE	reported	igd	3.17388761909261e-05	14.5975850765428	2	1	TRUE
11	rs11682482	G	T	G	T	0.00801894	-0.0352	0.680801	0.6517	FALSE	FALSE	FALSE	finn-b-DM_NEUROPATHY	2	226486479	0.041	NA	0.3904	Diabetic neuropathy || id:finn-b-DM_NEUROPATHY	Diabetic neuropathy	Diabetic neuropathy || ||	TRUE	igd	NA	NA	NA	NA	NA	NA	NA	10	459915	0.00135595	3.29997e-09	226486479	2	ukb-b-4711	Usual walking pace || id:ukb-b-4711	TRUE	reported	igd	2.7947671554149e-05	12.8538567028487	2	1	TRUE
12	rs11732213	C	T	C	T	0.0091614	-0.0598	0.195605	0.2168	FALSE	FALSE	FALSE	finn-b-DM_NEUROPATHY	4	1704244	0.0474	NA	0.2067	Diabetic neuropathy || id:finn-b-DM_NEUROPATHY	Diabetic neuropathy	Diabetic neuropathy || ||	TRUE	igd	NA	NA	NA	NA	NA	NA	NA	16	459915	0.00159593	9.40005e-09	1704244	4	ukb-b-4711	Usual walking pace || id:ukb-b-4711	TRUE	reported	igd	2.64121041386659e-05	12.147590894162	2	1	TRUE
13	rs11761141	G	T	G	T	-0.00789936	0.0737	0.325697	0.3262	FALSE	FALSE	FALSE	finn-b-DM_NEUROPATHY	7	69423362	0.0417	NA	0.0772005	Diabetic neuropathy || id:finn-b-DM_NEUROPATHY	Diabetic neuropathy	Diabetic neuropathy || ||	TRUE	igd	NA	NA	NA	NA	NA	NA	NA	26	459915	0.00135132	5e-09	69423362	7	ukb-b-4711	Usual walking pace || id:ukb-b-4711	TRUE	reported	igd	2.74083353164123e-05	12.6057952242395	2	1	TRUE
14	rs11848096	C	T	C	T	-0.00750831	0.0293	0.386669	0.417	FALSE	FALSE	FALSE	finn-b-DM_NEUROPATHY	14	100969235	0.0398	NA	0.4625	Diabetic neuropathy || id:finn-b-DM_NEUROPATHY	Diabetic neuropathy	Diabetic neuropathy || ||	TRUE	igd	NA	NA	NA	NA	NA	NA	NA	43	459915	0.00130696	9.20005e-09	100969235	14	ukb-b-4711	Usual walking pace || id:ukb-b-4711	TRUE	reported	igd	2.67392152653867e-05	12.2980415503302	2	1	TRUE
15	rs11881338	A	T	A	T	0.00817022	0.014	0.48742	0.4533	FALSE	TRUE	TRUE	finn-b-DM_NEUROPATHY	19	18838014	0.0392	NA	0.721099	Diabetic neuropathy || id:finn-b-DM_NEUROPATHY	Diabetic neuropathy	Diabetic neuropathy || ||	TRUE	igd	NA	NA	NA	NA	NA	NA	NA	52	459915	0.00127146	1.29999e-10	18838014	19	ukb-b-4711	Usual walking pace || id:ukb-b-4711	TRUE	reported	igd	3.33551194051486e-05	15.3409647306905	2	1	FALSE
16	rs12042959	G	A	G	A	0.0125663	-0.064	0.14387	0.1589	FALSE	FALSE	FALSE	finn-b-DM_NEUROPATHY	1	243533273	0.0533	NA	0.2301	Diabetic neuropathy || id:finn-b-DM_NEUROPATHY	Diabetic neuropathy	Diabetic neuropathy || ||	TRUE	igd	NA	NA	NA	NA	NA	NA	NA	6	459915	0.00181269	4.10015e-12	243533273	1	ukb-b-4711	Usual walking pace || id:ukb-b-4711	TRUE	reported	igd	3.89004658331121e-05	17.8915259313973	2	1	TRUE
17	rs12461902	A	G	A	G	-0.00801134	-0.0034	0.329608	0.3386	FALSE	FALSE	FALSE	finn-b-DM_NEUROPATHY	19	30265235	0.0416	NA	0.9342	Diabetic neuropathy || id:finn-b-DM_NEUROPATHY	Diabetic neuropathy	Diabetic neuropathy || ||	TRUE	igd	NA	NA	NA	NA	NA	NA	NA	56	459915	0.00135739	3.59998e-09	30265235	19	ukb-b-4711	Usual walking pace || id:ukb-b-4711	TRUE	reported	igd	2.83639616692564e-05	13.045324720283	2	1	TRUE
18	rs12747822	A	T	A	T	0.0117683	-0.085	0.09792	0.04797	FALSE	TRUE	FALSE	finn-b-DM_NEUROPATHY	1	91201451	0.09	NA	0.3446	Diabetic neuropathy || id:finn-b-DM_NEUROPATHY	Diabetic neuropathy	Diabetic neuropathy || ||	TRUE	igd	NA	NA	NA	NA	NA	NA	NA	5	459915	0.00213998	3.79997e-08	91201451	1	ukb-b-4711	Usual walking pace || id:ukb-b-4711	TRUE	reported	igd	2.44666166080517e-05	11.2527903617664	2	1	TRUE
19	rs12883788	T	C	T	C	-0.00779959	0.0095	0.459747	0.4508	FALSE	FALSE	FALSE	finn-b-DM_NEUROPATHY	14	33303540	0.0397	NA	0.8101	Diabetic neuropathy || id:finn-b-DM_NEUROPATHY	Diabetic neuropathy	Diabetic neuropathy || ||	TRUE	igd	NA	NA	NA	NA	NA	NA	NA	39	459915	0.00127443	9.40005e-10	33303540	14	ukb-b-4711	Usual walking pace || id:ukb-b-4711	TRUE	reported	igd	3.0219664218619e-05	13.8988364479482	2	1	TRUE
20	rs13107325	T	C	T	C	-0.0242429	0.297	0.07488	0.01422	FALSE	FALSE	FALSE	finn-b-DM_NEUROPATHY	4	103188709	0.1605	NA	0.0642495	Diabetic neuropathy || id:finn-b-DM_NEUROPATHY	Diabetic neuropathy	Diabetic neuropathy || ||	TRUE	igd	NA	NA	NA	NA	NA	NA	NA	18	459915	0.00240623	7.10068e-24	103188709	4	ukb-b-4711	Usual walking pace || id:ukb-b-4711	TRUE	reported	igd	8.14259888677197e-05	37.4519203777713	2	1	TRUE
21	rs139398785	G	C	G	C	-0.00999513	-0.0084	0.140415	0.1326	FALSE	TRUE	FALSE	finn-b-DM_NEUROPATHY	2	161144022	0.057	NA	0.8834	Diabetic neuropathy || id:finn-b-DM_NEUROPATHY	Diabetic neuropathy	Diabetic neuropathy || ||	TRUE	igd	TRUE	rs139398785	rs6741383	G	C	T	C	9	459915	0.00182329	4.20001e-08	161132876	2	ukb-b-4711	Usual walking pace || id:ukb-b-4711	TRUE	reported	igd	2.4116219187504e-05	11.0916302033677	2	1	TRUE
22	rs144333966	G	A	G	A	0.0304614	-0.1032	0.014646	0.03155	FALSE	FALSE	FALSE	finn-b-DM_NEUROPATHY	4	61109385	0.1122	NA	0.3578	Diabetic neuropathy || id:finn-b-DM_NEUROPATHY	Diabetic neuropathy	Diabetic neuropathy || ||	TRUE	igd	NA	NA	NA	NA	NA	NA	NA	17	459915	0.00544615	2.19999e-08	61109385	4	ukb-b-4711	Usual walking pace || id:ukb-b-4711	TRUE	reported	igd	2.67818780695157e-05	12.3176637787546	2	1	TRUE
23	rs1592	C	A	C	A	0.0074513	-0.0474	0.395455	0.4407	FALSE	FALSE	FALSE	finn-b-DM_NEUROPATHY	2	135722143	0.0396	NA	0.2309	Diabetic neuropathy || id:finn-b-DM_NEUROPATHY	Diabetic neuropathy	Diabetic neuropathy || ||	TRUE	igd	NA	NA	NA	NA	NA	NA	NA	8	459915	0.00128817	7.29995e-09	135722143	2	ukb-b-4711	Usual walking pace || id:ukb-b-4711	TRUE	reported	igd	2.65472658150845e-05	12.2097567984722	2	1	TRUE
24	rs2037735	T	C	T	C	-0.0112677	-0.0578	0.120628	0.1439	FALSE	FALSE	FALSE	finn-b-DM_NEUROPATHY	19	48012469	0.0561	NA	0.3027	Diabetic neuropathy || id:finn-b-DM_NEUROPATHY	Diabetic neuropathy	Diabetic neuropathy || ||	TRUE	igd	NA	NA	NA	NA	NA	NA	NA	55	459915	0.00194308	6.69993e-09	48012469	19	ukb-b-4711	Usual walking pace || id:ukb-b-4711	TRUE	reported	igd	2.69352683765981e-05	12.3882137647488	2	1	TRUE
25	rs205262	G	A	G	A	-0.00870949	-0.0083	0.26893	0.2806	FALSE	FALSE	FALSE	finn-b-DM_NEUROPATHY	6	34563164	0.0438	NA	0.8501	Diabetic neuropathy || id:finn-b-DM_NEUROPATHY	Diabetic neuropathy	Diabetic neuropathy || ||	TRUE	igd	NA	NA	NA	NA	NA	NA	NA	20	459915	0.00142654	1e-09	34563164	6	ukb-b-4711	Usual walking pace || id:ukb-b-4711	TRUE	reported	igd	2.98272806029281e-05	13.7183632854056	2	1	TRUE
26	rs2170670	A	G	A	G	-0.00708769	-0.0333	0.606925	0.6391	FALSE	FALSE	FALSE	finn-b-DM_NEUROPATHY	12	16944621	0.0405	NA	0.4118	Diabetic neuropathy || id:finn-b-DM_NEUROPATHY	Diabetic neuropathy	Diabetic neuropathy || ||	TRUE	igd	NA	NA	NA	NA	NA	NA	NA	38	459915	0.0012972	4.70002e-08	16944621	12	ukb-b-4711	Usual walking pace || id:ukb-b-4711	TRUE	reported	igd	2.39689977239448e-05	11.0239178824753	2	1	TRUE
27	rs2280406	A	G	A	G	-0.00996145	-0.0027	0.506176	0.3965	FALSE	FALSE	FALSE	finn-b-DM_NEUROPATHY	3	49941436	0.04	NA	0.9467	Diabetic neuropathy || id:finn-b-DM_NEUROPATHY	Diabetic neuropathy	Diabetic neuropathy || ||	TRUE	igd	NA	NA	NA	NA	NA	NA	NA	11	459915	0.00126505	3.40017e-15	49941436	3	ukb-b-4711	Usual walking pace || id:ukb-b-4711	TRUE	reported	igd	4.96076731591502e-05	22.816345651462	2	1	TRUE
28	rs2297600	G	T	G	T	-0.0115607	0.0628	0.17194	0.2188	FALSE	FALSE	FALSE	finn-b-DM_NEUROPATHY	1	32207581	0.0473	NA	0.1844	Diabetic neuropathy || id:finn-b-DM_NEUROPATHY	Diabetic neuropathy	Diabetic neuropathy || ||	TRUE	igd	NA	NA	NA	NA	NA	NA	NA	1	459915	0.00168167	6.20012e-12	32207581	1	ukb-b-4711	Usual walking pace || id:ukb-b-4711	TRUE	reported	igd	3.80572135425422e-05	17.5036733930273	2	1	TRUE
29	rs2439823	G	A	G	A	-0.0072789	0.0614	0.545578	0.4893	FALSE	FALSE	FALSE	finn-b-DM_NEUROPATHY	10	99778226	0.0393	NA	0.1182	Diabetic neuropathy || id:finn-b-DM_NEUROPATHY	Diabetic neuropathy	Diabetic neuropathy || ||	TRUE	igd	NA	NA	NA	NA	NA	NA	NA	32	459915	0.00127453	1.09999e-08	99778226	10	ukb-b-4711	Usual walking pace || id:ukb-b-4711	TRUE	reported	igd	2.62710662564079e-05	12.082722321182	2	1	TRUE
30	rs2602731	G	A	G	A	-0.00766675	0.008	0.681058	0.7564	FALSE	FALSE	FALSE	finn-b-DM_NEUROPATHY	19	4944771	0.0459	NA	0.8612	Diabetic neuropathy || id:finn-b-DM_NEUROPATHY	Diabetic neuropathy	Diabetic neuropathy || ||	TRUE	igd	NA	NA	NA	NA	NA	NA	NA	53	459915	0.00136907	2.1e-08	4944771	19	ukb-b-4711	Usual walking pace || id:ukb-b-4711	TRUE	reported	igd	2.55357378571172e-05	11.7445177100058	2	1	TRUE
31	rs2644135	G	C	G	C	0.00751192	-0.1087	0.655936	0.7046	FALSE	TRUE	FALSE	finn-b-DM_NEUROPATHY	1	201856256	0.0428	NA	0.0110301	Diabetic neuropathy || id:finn-b-DM_NEUROPATHY	Diabetic neuropathy	Diabetic neuropathy || ||	TRUE	igd	NA	NA	NA	NA	NA	NA	NA	4	459915	0.00133245	1.7e-08	201856256	1	ukb-b-4711	Usual walking pace || id:ukb-b-4711	TRUE	reported	igd	2.5470214657936e-05	11.7143812017791	2	1	TRUE
32	rs2645979	A	G	A	G	0.00861798	-0.0348	0.357204	0.4345	FALSE	FALSE	FALSE	finn-b-DM_NEUROPATHY	12	84017043	0.0392	NA	0.3747	Diabetic neuropathy || id:finn-b-DM_NEUROPATHY	Diabetic neuropathy	Diabetic neuropathy || ||	TRUE	igd	NA	NA	NA	NA	NA	NA	NA	37	459915	0.00132024	6.70039e-11	84017043	12	ukb-b-4711	Usual walking pace || id:ukb-b-4711	TRUE	reported	igd	3.41059725738517e-05	15.6863151613925	2	1	TRUE
33	rs273512	T	C	T	C	-0.00966507	-0.0225	0.405352	0.4422	FALSE	FALSE	FALSE	finn-b-DM_NEUROPATHY	19	18224729	0.0391	NA	0.5657	Diabetic neuropathy || id:finn-b-DM_NEUROPATHY	Diabetic neuropathy	Diabetic neuropathy || ||	TRUE	igd	NA	NA	NA	NA	NA	NA	NA	54	459915	0.00129058	6.89922e-14	18224729	19	ukb-b-4711	Usual walking pace || id:ukb-b-4711	TRUE	reported	igd	4.50331458192319e-05	20.7122619314722	2	1	TRUE
34	rs28519617	G	T	G	T	-0.00812933	0.0068	0.269813	0.2123	FALSE	FALSE	FALSE	finn-b-DM_NEUROPATHY	3	135874930	0.0477	NA	0.8863	Diabetic neuropathy || id:finn-b-DM_NEUROPATHY	Diabetic neuropathy	Diabetic neuropathy || ||	TRUE	igd	NA	NA	NA	NA	NA	NA	NA	14	459915	0.0014336	1.40001e-08	135874930	3	ukb-b-4711	Usual walking pace || id:ukb-b-4711	TRUE	reported	igd	2.60397296048782e-05	11.9763220219555	2	1	TRUE
35	rs35711462	G	A	G	A	-0.0071659	-0.0059	0.511213	0.4954	FALSE	FALSE	FALSE	finn-b-DM_NEUROPATHY	5	50847577	0.0392	NA	0.8814	Diabetic neuropathy || id:finn-b-DM_NEUROPATHY	Diabetic neuropathy	Diabetic neuropathy || ||	TRUE	igd	NA	NA	NA	NA	NA	NA	NA	19	459915	0.00126947	1.7e-08	50847577	5	ukb-b-4711	Usual walking pace || id:ukb-b-4711	TRUE	reported	igd	2.56621487625216e-05	11.8026587054011	2	1	TRUE
36	rs4109292	A	G	A	G	0.00735336	-0.0719	0.493943	0.561	FALSE	FALSE	FALSE	finn-b-DM_NEUROPATHY	10	126710654	0.0392	NA	0.0669206	Diabetic neuropathy || id:finn-b-DM_NEUROPATHY	Diabetic neuropathy	Diabetic neuropathy || ||	TRUE	igd	NA	NA	NA	NA	NA	NA	NA	28	459915	0.00126787	6.59994e-09	126710654	10	ukb-b-4711	Usual walking pace || id:ukb-b-4711	TRUE	reported	igd	2.70319841460402e-05	12.4326970050261	2	1	TRUE
37	rs4516268	A	C	A	C	0.00983008	-0.0097	0.193704	0.2544	FALSE	FALSE	FALSE	finn-b-DM_NEUROPATHY	17	1846831	0.0449	NA	0.8299	Diabetic neuropathy || id:finn-b-DM_NEUROPATHY	Diabetic neuropathy	Diabetic neuropathy || ||	TRUE	igd	NA	NA	NA	NA	NA	NA	NA	47	459915	0.00160664	9.49992e-10	1846831	17	ukb-b-4711	Usual walking pace || id:ukb-b-4711	TRUE	reported	igd	3.01840279602292e-05	13.8824458794075	2	1	TRUE
38	rs45583845	G	C	G	C	-0.0198998	0.0109	0.034279	0.02881	FALSE	TRUE	FALSE	finn-b-DM_NEUROPATHY	14	57858194	0.118	NA	0.9263	Diabetic neuropathy || id:finn-b-DM_NEUROPATHY	Diabetic neuropathy	Diabetic neuropathy || ||	TRUE	igd	NA	NA	NA	NA	NA	NA	NA	40	459915	0.0036328	4.30002e-08	57858194	14	ukb-b-4711	Usual walking pace || id:ukb-b-4711	TRUE	reported	igd	2.6218463592693e-05	12.0585284023941	2	1	TRUE
39	rs4643373	C	T	C	T	0.0077266	-0.0268	0.299973	0.2856	FALSE	FALSE	FALSE	finn-b-DM_NEUROPATHY	17	47123423	0.0434	NA	0.5365	Diabetic neuropathy || id:finn-b-DM_NEUROPATHY	Diabetic neuropathy	Diabetic neuropathy || ||	TRUE	igd	NA	NA	NA	NA	NA	NA	NA	48	459915	0.00138223	2.30001e-08	47123423	17	ukb-b-4711	Usual walking pace || id:ukb-b-4711	TRUE	reported	igd	2.50728563606496e-05	11.5316217180904	2	1	TRUE
40	rs4715208	G	A	G	A	-0.0083844	-0.06	0.752863	0.754	FALSE	FALSE	FALSE	finn-b-DM_NEUROPATHY	6	50829471	0.0454	NA	0.1864	Diabetic neuropathy || id:finn-b-DM_NEUROPATHY	Diabetic neuropathy	Diabetic neuropathy || ||	TRUE	igd	NA	NA	NA	NA	NA	NA	NA	22	459915	0.00146572	1.09999e-08	50829471	6	ukb-b-4711	Usual walking pace || id:ukb-b-4711	TRUE	reported	igd	2.6159395182688e-05	12.0313606497734	2	1	TRUE
41	rs4839898	A	G	A	G	0.0130564	-0.082	0.109786	0.1099	FALSE	FALSE	FALSE	finn-b-DM_NEUROPATHY	6	97546759	0.0625	NA	0.1897	Diabetic neuropathy || id:finn-b-DM_NEUROPATHY	Diabetic neuropathy	Diabetic neuropathy || ||	TRUE	igd	NA	NA	NA	NA	NA	NA	NA	23	459915	0.00206037	2.30001e-10	97546759	6	ukb-b-4711	Usual walking pace || id:ukb-b-4711	TRUE	reported	igd	3.33210187734105e-05	15.3252803610901	2	1	TRUE
42	rs55680124	T	C	T	C	-0.010742	0.013	0.154913	0.1176	FALSE	FALSE	FALSE	finn-b-DM_NEUROPATHY	2	105984624	0.0612	NA	0.8316	Diabetic neuropathy || id:finn-b-DM_NEUROPATHY	Diabetic neuropathy	Diabetic neuropathy || ||	TRUE	igd	NA	NA	NA	NA	NA	NA	NA	7	459915	0.00174984	8.30004e-10	105984624	2	ukb-b-4711	Usual walking pace || id:ukb-b-4711	TRUE	reported	igd	3.02127027019038e-05	13.8956345624166	2	1	TRUE
43	rs57800857	C	A	C	A	0.00867607	-0.4196	0.36486	0.0006025	FALSE	FALSE	FALSE	finn-b-DM_NEUROPATHY	4	140863365	0.8501	NA	0.6216	Diabetic neuropathy || id:finn-b-DM_NEUROPATHY	Diabetic neuropathy	Diabetic neuropathy || ||	TRUE	igd	NA	NA	NA	NA	NA	NA	NA	15	459915	0.00132214	5.30029e-11	140863365	4	ukb-b-4711	Usual walking pace || id:ukb-b-4711	TRUE	reported	igd	3.48876573938824e-05	16.0458469770045	2	1	TRUE
44	rs613872	T	G	T	G	-0.0147074	-0.0742	0.825829	0.8412	FALSE	FALSE	FALSE	finn-b-DM_NEUROPATHY	18	53210302	0.0533	NA	0.1641	Diabetic neuropathy || id:finn-b-DM_NEUROPATHY	Diabetic neuropathy	Diabetic neuropathy || ||	TRUE	igd	NA	NA	NA	NA	NA	NA	NA	50	459915	0.00167052	1.29987e-18	53210302	18	ukb-b-4711	Usual walking pace || id:ukb-b-4711	TRUE	reported	igd	6.22254117346002e-05	28.6200566819061	2	1	TRUE
45	rs62048402	A	G	A	G	-0.00987537	0.0566	0.403579	0.4178	FALSE	FALSE	FALSE	finn-b-DM_NEUROPATHY	16	53803223	0.0395	NA	0.1522	Diabetic neuropathy || id:finn-b-DM_NEUROPATHY	Diabetic neuropathy	Diabetic neuropathy || ||	TRUE	igd	NA	NA	NA	NA	NA	NA	NA	46	459915	0.00129011	1.9002e-14	53803223	16	ukb-b-4711	Usual walking pace || id:ukb-b-4711	TRUE	reported	igd	4.69481231065806e-05	21.5930658962328	2	1	TRUE
46	rs6763292	G	A	G	A	0.00958833	-0.0149	0.780939	0.8227	FALSE	FALSE	FALSE	finn-b-DM_NEUROPATHY	3	129044705	0.0512	NA	0.771699	Diabetic neuropathy || id:finn-b-DM_NEUROPATHY	Diabetic neuropathy	Diabetic neuropathy || ||	TRUE	igd	NA	NA	NA	NA	NA	NA	NA	13	459915	0.00153076	3.79997e-10	129044705	3	ukb-b-4711	Usual walking pace || id:ukb-b-4711	TRUE	reported	igd	3.14556105228998e-05	14.4672992801499	2	1	TRUE
47	rs7789719	C	T	C	T	0.00854199	0.0076	0.782126	0.7598	FALSE	FALSE	FALSE	finn-b-DM_NEUROPATHY	7	66893916	0.0459	NA	0.8691	Diabetic neuropathy || id:finn-b-DM_NEUROPATHY	Diabetic neuropathy	Diabetic neuropathy || ||	TRUE	igd	NA	NA	NA	NA	NA	NA	NA	25	459915	0.00153719	2.69998e-08	66893916	7	ukb-b-4711	Usual walking pace || id:ukb-b-4711	TRUE	reported	igd	2.48673921484942e-05	11.4371213365718	2	1	TRUE
48	rs7795394	A	T	A	T	0.00930493	0.0116	0.624965	0.7102	FALSE	TRUE	FALSE	finn-b-DM_NEUROPATHY	7	113560607	0.0431	NA	0.7878	Diabetic neuropathy || id:finn-b-DM_NEUROPATHY	Diabetic neuropathy	Diabetic neuropathy || ||	TRUE	igd	NA	NA	NA	NA	NA	NA	NA	27	459915	0.00130867	1.20005e-12	113560607	7	ukb-b-4711	Usual walking pace || id:ukb-b-4711	TRUE	reported	igd	4.0586697298437e-05	18.6671073508515	2	1	TRUE
49	rs7896518	G	A	G	A	0.00999095	0.0032	0.427878	0.4723	FALSE	FALSE	FALSE	finn-b-DM_NEUROPATHY	10	65133822	0.0392	NA	0.9356	Diabetic neuropathy || id:finn-b-DM_NEUROPATHY	Diabetic neuropathy	Diabetic neuropathy || ||	TRUE	igd	TRUE	rs7896518	rs7923609	G	A	G	A	29	459915	0.00129269	1.10002e-14	65104500	10	ukb-b-4711	Usual walking pace || id:ukb-b-4711	TRUE	reported	igd	4.88711064954087e-05	22.4775557046415	2	1	TRUE
50	rs8010773	C	T	C	T	-0.00816754	0.0845	0.38208	0.2918	FALSE	FALSE	FALSE	finn-b-DM_NEUROPATHY	14	46956863	0.043	NA	0.0496604	Diabetic neuropathy || id:finn-b-DM_NEUROPATHY	Diabetic neuropathy	Diabetic neuropathy || ||	TRUE	igd	NA	NA	NA	NA	NA	NA	NA	42	459915	0.00130079	3.40001e-10	46956863	14	ukb-b-4711	Usual walking pace || id:ukb-b-4711	TRUE	reported	igd	3.14991687464272e-05	14.4873335346393	2	1	TRUE
51	rs8011870	A	G	A	G	-0.00782739	0.0043	0.288257	0.4385	FALSE	FALSE	FALSE	finn-b-DM_NEUROPATHY	14	80173397	0.0396	NA	0.9138	Diabetic neuropathy || id:finn-b-DM_NEUROPATHY	Diabetic neuropathy	Diabetic neuropathy || ||	TRUE	igd	NA	NA	NA	NA	NA	NA	NA	41	459915	0.00140635	2.59998e-08	80173397	14	ukb-b-4711	Usual walking pace || id:ukb-b-4711	TRUE	reported	igd	2.5140100463712e-05	11.5625497082285	2	1	TRUE
52	rs8028757	T	A	T	A	0.0107284	0.006	0.130387	0.06076	FALSE	TRUE	FALSE	finn-b-DM_NEUROPATHY	15	75824479	0.0815	NA	0.941	Diabetic neuropathy || id:finn-b-DM_NEUROPATHY	Diabetic neuropathy	Diabetic neuropathy || ||	TRUE	igd	TRUE	rs8028757	rs4886714	T	A	T	C	44	459915	0.00192335	2.39999e-08	75822794	15	ukb-b-4711	Usual walking pace || id:ukb-b-4711	TRUE	reported	igd	2.61011851344605e-05	12.004587692711	2	1	TRUE
53	rs819167	G	A	G	A	-0.0157993	-0.0388	0.936466	0.9072	FALSE	FALSE	FALSE	finn-b-DM_NEUROPATHY	20	32903687	0.0671	NA	0.5633	Diabetic neuropathy || id:finn-b-DM_NEUROPATHY	Diabetic neuropathy	Diabetic neuropathy || ||	TRUE	igd	NA	NA	NA	NA	NA	NA	NA	57	459915	0.00259282	1.09999e-09	32903687	20	ukb-b-4711	Usual walking pace || id:ukb-b-4711	TRUE	reported	igd	2.97032451637593e-05	13.6613143783702	2	1	TRUE
54	rs830627	A	G	A	G	0.00742054	-0.0593	0.417471	0.4971	FALSE	FALSE	FALSE	finn-b-DM_NEUROPATHY	3	71675270	0.0391	NA	0.1293	Diabetic neuropathy || id:finn-b-DM_NEUROPATHY	Diabetic neuropathy	Diabetic neuropathy || ||	TRUE	igd	NA	NA	NA	NA	NA	NA	NA	12	459915	0.00128505	7.69999e-09	71675270	3	ukb-b-4711	Usual walking pace || id:ukb-b-4711	TRUE	reported	igd	2.67821155526413e-05	12.3177730061819	2	1	TRUE
55	rs891387	C	T	C	T	0.00786028	-0.1176	0.49494	0.5115	FALSE	FALSE	FALSE	finn-b-DM_NEUROPATHY	18	21103909	0.0393	NA	0.00275702	Diabetic neuropathy || id:finn-b-DM_NEUROPATHY	Diabetic neuropathy	Diabetic neuropathy || ||	TRUE	igd	NA	NA	NA	NA	NA	NA	NA	51	459915	0.00126616	5.39995e-10	21103909	18	ukb-b-4711	Usual walking pace || id:ukb-b-4711	TRUE	reported	igd	3.08888370534693e-05	14.2066165416356	2	1	TRUE
56	rs9366651	T	G	T	G	0.00948542	-0.0065	0.507037	0.6306	FALSE	FALSE	FALSE	finn-b-DM_NEUROPATHY	6	26336696	0.0408	NA	0.8742	Diabetic neuropathy || id:finn-b-DM_NEUROPATHY	Diabetic neuropathy	Diabetic neuropathy || ||	TRUE	igd	NA	NA	NA	NA	NA	NA	NA	24	459915	0.00127132	8.60003e-14	26336696	6	ukb-b-4711	Usual walking pace || id:ukb-b-4711	TRUE	reported	igd	4.49776854567534e-05	20.6867526937276	2	1	TRUE
57	rs9783304	T	G	T	G	0.00763598	-0.0504	0.689164	0.6948	FALSE	FALSE	FALSE	finn-b-DM_NEUROPATHY	11	43660255	0.0424	NA	0.234	Diabetic neuropathy || id:finn-b-DM_NEUROPATHY	Diabetic neuropathy	Diabetic neuropathy || ||	TRUE	igd	NA	NA	NA	NA	NA	NA	NA	34	459915	0.00136834	2.39999e-08	43660255	11	ukb-b-4711	Usual walking pace || id:ukb-b-4711	TRUE	reported	igd	2.49812091109713e-05	11.4894698467029	2	1	TRUE
