# Supplementary material for: Causality between sarcopenia and diabetic neuropathy
Source: Front Endocrinol (Lausanne). 2024 Sep 13;15:1428835. doi: 10.3389/fendo.2024.1428835 (PMC11427279; doi:10.3389/fendo.2024.1428835)
Supplement: Supplementary file 2 [file DataSheet2.csv]

	SNP	effect_allele.exposure	other_allele.exposure	effect_allele.outcome	other_allele.outcome	beta.exposure	beta.outcome	eaf.exposure	eaf.outcome	remove	palindromic	ambiguous	id.outcome	chr	pos	se.outcome	samplesize.outcome	pval.outcome	outcome	originalname.outcome	outcome.deprecated	mr_keep.outcome	data_source.outcome	Var.1	chr.exposure	pos.exposure	se.exposure	pval.exposure	samplesize.exposure	id.exposure	exposure	mr_keep.exposure	pval_origin.exposure	data_source.exposure	R2	F	action	SNP_index	mr_keep
1	rs10846071	T	C	T	C	0.0433	0.0018	0.3917	0.3029	FALSE	FALSE	FALSE	finn-b-DM_NEUROPATHY	12	15016236	0.0425	NA	0.9657	Diabetic neuropathy || id:finn-b-DM_NEUROPATHY	Diabetic neuropathy	Diabetic neuropathy || ||	TRUE	igd	9	12	15016236	0.0075	7.32403e-09	256523	ebi-a-GCST90007526	Low hand grip strength (60 years and older) (EWGSOP) || id:ebi-a-GCST90007526	TRUE	reported	igd	0.0008934642428558	229.397299325968	2	1	TRUE
2	rs10952289	C	T	C	T	-0.0435	-0.0404	0.3436	0.4047	FALSE	FALSE	FALSE	finn-b-DM_NEUROPATHY	7	150524681	0.0399	NA	0.3106	Diabetic neuropathy || id:finn-b-DM_NEUROPATHY	Diabetic neuropathy	Diabetic neuropathy || ||	TRUE	igd	7	7	150524681	0.0078	2.10402e-08	256523	ebi-a-GCST90007526	Low hand grip strength (60 years and older) (EWGSOP) || id:ebi-a-GCST90007526	TRUE	reported	igd	0.00085355249688	219.14118856082	2	1	TRUE
3	rs11236213	A	G	A	G	-0.0504	-0.041	0.3136	0.2907	FALSE	FALSE	FALSE	finn-b-DM_NEUROPATHY	11	74394369	0.0432	NA	0.342	Diabetic neuropathy || id:finn-b-DM_NEUROPATHY	Diabetic neuropathy	Diabetic neuropathy || ||	TRUE	igd	8	11	74394369	0.008	3.01099e-10	256523	ebi-a-GCST90007526	Low hand grip strength (60 years and older) (EWGSOP) || id:ebi-a-GCST90007526	TRUE	reported	igd	0.0010935644848128	280.829360223297	2	1	TRUE
4	rs12140813	T	C	T	C	0.0511	0.0068	0.1856	0.1945	FALSE	FALSE	FALSE	finn-b-DM_NEUROPATHY	1	227776827	0.0492	NA	0.8894	Diabetic neuropathy || id:finn-b-DM_NEUROPATHY	Diabetic neuropathy	Diabetic neuropathy || ||	TRUE	igd	1	1	227776827	0.0094	4.76299e-08	256523	ebi-a-GCST90007526	Low hand grip strength (60 years and older) (EWGSOP) || id:ebi-a-GCST90007526	TRUE	reported	igd	0.0007893825701888	202.653177173255	2	1	TRUE
5	rs13107325	T	C	T	C	0.0897	0.297	0.0739	0.01422	FALSE	FALSE	FALSE	finn-b-DM_NEUROPATHY	4	103188709	0.1605	NA	0.0642495	Diabetic neuropathy || id:finn-b-DM_NEUROPATHY	Diabetic neuropathy	Diabetic neuropathy || ||	TRUE	igd	4	4	103188709	0.0138	7.41822e-11	256523	ebi-a-GCST90007526	Low hand grip strength (60 years and older) (EWGSOP) || id:ebi-a-GCST90007526	TRUE	reported	igd	0.0011013293276622	282.825584572138	2	1	TRUE
7	rs143459567	T	C	T	C	0.1185	0.0398	0.0386	0.03728	FALSE	FALSE	FALSE	finn-b-DM_NEUROPATHY	16	24600412	0.1039	NA	0.701799	Diabetic neuropathy || id:finn-b-DM_NEUROPATHY	Diabetic neuropathy	Diabetic neuropathy || ||	TRUE	igd	14	16	24600412	0.0189	3.40502e-10	256523	ebi-a-GCST90007526	Low hand grip strength (60 years and older) (EWGSOP) || id:ebi-a-GCST90007526	TRUE	reported	igd	0.00104221691838	267.629454064639	2	1	TRUE
8	rs2899611	G	T	G	T	0.0431	0.0421	0.5049	0.5302	FALSE	FALSE	FALSE	finn-b-DM_NEUROPATHY	15	58327347	0.0392	NA	0.2822	Diabetic neuropathy || id:finn-b-DM_NEUROPATHY	Diabetic neuropathy	Diabetic neuropathy || ||	TRUE	igd	12	15	58327347	0.0074	6.01395e-09	256523	ebi-a-GCST90007526	Low hand grip strength (60 years and older) (EWGSOP) || id:ebi-a-GCST90007526	TRUE	reported	igd	0.0009287157975678	238.456563485432	2	1	TRUE
9	rs3118903	A	G	A	G	0.0575	-0.0591	0.2185	0.2578	FALSE	FALSE	FALSE	finn-b-DM_NEUROPATHY	13	51099577	0.0448	NA	0.1871	Diabetic neuropathy || id:finn-b-DM_NEUROPATHY	Diabetic neuropathy	Diabetic neuropathy || ||	TRUE	igd	11	13	51099577	0.0088	6.71429e-11	256523	ebi-a-GCST90007526	Low hand grip strength (60 years and older) (EWGSOP) || id:ebi-a-GCST90007526	TRUE	reported	igd	0.001129135621875	289.974419305267	2	1	TRUE
11	rs34464763	A	T	A	T	0.0544	-6e-04	0.3943	0.3119	FALSE	TRUE	FALSE	finn-b-DM_NEUROPATHY	12	15032860	0.0422	NA	0.9882	Diabetic neuropathy || id:finn-b-DM_NEUROPATHY	Diabetic neuropathy	Diabetic neuropathy || ||	TRUE	igd	10	12	15032860	0.0086	3.15203e-10	256523	ebi-a-GCST90007526	Low hand grip strength (60 years and older) (EWGSOP) || id:ebi-a-GCST90007526	TRUE	reported	igd	0.0014135531599872	363.119358669977	2	1	TRUE
12	rs62102286	G	T	G	T	-0.0487	0.032	0.4359	0.3098	FALSE	FALSE	FALSE	finn-b-DM_NEUROPATHY	18	46592408	0.0422	NA	0.4484	Diabetic neuropathy || id:finn-b-DM_NEUROPATHY	Diabetic neuropathy	Diabetic neuropathy || ||	TRUE	igd	15	18	46592408	0.0074	5.48909e-11	256523	ebi-a-GCST90007526	Low hand grip strength (60 years and older) (EWGSOP) || id:ebi-a-GCST90007526	TRUE	reported	igd	0.0011663553528222	299.544016228037	2	1	TRUE
13	rs7624084	C	T	C	T	-0.0428	-0.0486	0.4423	0.4466	FALSE	FALSE	FALSE	finn-b-DM_NEUROPATHY	3	141093285	0.0395	NA	0.2177	Diabetic neuropathy || id:finn-b-DM_NEUROPATHY	Diabetic neuropathy	Diabetic neuropathy || ||	TRUE	igd	3	3	141093285	0.0074	8.50707e-09	256523	ebi-a-GCST90007526	Low hand grip strength (60 years and older) (EWGSOP) || id:ebi-a-GCST90007526	TRUE	reported	igd	0.0009037225468128	232.033505341359	2	1	TRUE
14	rs79723785	C	T	C	T	0.1674	0.3128	0.0165	0.01778	FALSE	FALSE	FALSE	finn-b-DM_NEUROPATHY	19	55818225	0.1478	NA	0.0343803	Diabetic neuropathy || id:finn-b-DM_NEUROPATHY	Diabetic neuropathy	Diabetic neuropathy || ||	TRUE	igd	16	19	55818225	0.0293	1.15899e-08	256523	ebi-a-GCST90007526	Low hand grip strength (60 years and older) (EWGSOP) || id:ebi-a-GCST90007526	TRUE	reported	igd	0.00090949268718	233.516355025333	2	1	TRUE
16	rs958685	A	C	A	C	-0.0428	0.0805	0.5142	0.5348	FALSE	FALSE	FALSE	finn-b-DM_NEUROPATHY	2	70703847	0.039	NA	0.03879	Diabetic neuropathy || id:finn-b-DM_NEUROPATHY	Diabetic neuropathy	Diabetic neuropathy || ||	TRUE	igd	2	2	70703847	0.0074	6.51793e-09	256523	ebi-a-GCST90007526	Low hand grip strength (60 years and older) (EWGSOP) || id:ebi-a-GCST90007526	TRUE	reported	igd	0.0009151812555648	234.978258556434	2	1	TRUE
