# Supplementary material for: Causality between sarcopenia and diabetic neuropathy
Source: Front Endocrinol (Lausanne). 2024 Sep 13;15:1428835. doi: 10.3389/fendo.2024.1428835 (PMC11427279; doi:10.3389/fendo.2024.1428835)
Supplement: Supplementary file 3 [file DataSheet3.csv]

	SNP	effect_allele.exposure	other_allele.exposure	effect_allele.outcome	other_allele.outcome	beta.exposure	beta.outcome	eaf.exposure	eaf.outcome	remove	palindromic	ambiguous	id.outcome	chr	pos	se.outcome	samplesize.outcome	pval.outcome	outcome	originalname.outcome	outcome.deprecated	mr_keep.outcome	data_source.outcome	proxy.outcome	target_snp.outcome	proxy_snp.outcome	target_a1.outcome	target_a2.outcome	proxy_a1.outcome	proxy_a2.outcome	Var.1	pos.exposure	chr.exposure	pval.exposure	se.exposure	samplesize.exposure	id.exposure	exposure	mr_keep.exposure	pval_origin.exposure	data_source.exposure	R2	F	action	SNP_index	mr_keep
1	rs10005035	G	C	G	C	-0.0175	-0.0284	0.2823	0.2501	FALSE	TRUE	FALSE	finn-b-DM_NEUROPATHY	4	12865684	0.0452	NA	0.5292	Diabetic neuropathy || id:finn-b-DM_NEUROPATHY	Diabetic neuropathy	Diabetic neuropathy || ||	TRUE	igd	NA	NA	NA	NA	NA	NA	NA	168	12865684	4	6.51328e-17	0.0021	450243	ebi-a-GCST90000025	Appendicular lean mass || id:ebi-a-GCST90000025	TRUE	reported	igd	0.000124096609875	55.8803162845395	2	1	TRUE
2	rs10019221	T	G	T	G	-0.0124	-0.0435	0.5974	0.6352	FALSE	FALSE	FALSE	finn-b-DM_NEUROPATHY	4	21785364	0.0405	NA	0.2828	Diabetic neuropathy || id:finn-b-DM_NEUROPATHY	Diabetic neuropathy	Diabetic neuropathy || ||	TRUE	igd	NA	NA	NA	NA	NA	NA	NA	180	21785364	4	1.22101e-10	0.0019	450243	ebi-a-GCST90000025	Appendicular lean mass || id:ebi-a-GCST90000025	TRUE	reported	igd	7.39626315648e-05	33.3034724108269	2	1	TRUE
3	rs10036789	G	C	G	C	0.0163	-0.0518	0.4609	0.4832	FALSE	TRUE	TRUE	finn-b-DM_NEUROPATHY	5	71695918	0.0393	NA	0.187	Diabetic neuropathy || id:finn-b-DM_NEUROPATHY	Diabetic neuropathy	Diabetic neuropathy || ||	TRUE	igd	NA	NA	NA	NA	NA	NA	NA	228	71695918	5	1.16493e-17	0.0019	450243	ebi-a-GCST90000025	Appendicular lean mass || id:ebi-a-GCST90000025	TRUE	reported	igd	0.0001320326209422	59.4543491991883	2	1	FALSE
4	rs1005723	T	C	T	C	0.0161	-0.0278	0.1908	0.2272	FALSE	FALSE	FALSE	finn-b-DM_NEUROPATHY	1	243646251	0.0464	NA	0.5487	Diabetic neuropathy || id:finn-b-DM_NEUROPATHY	Diabetic neuropathy	Diabetic neuropathy || ||	TRUE	igd	NA	NA	NA	NA	NA	NA	NA	57	243646251	1	1.7869e-11	0.0024	450243	ebi-a-GCST90000025	Appendicular lean mass || id:ebi-a-GCST90000025	TRUE	reported	igd	8.00416425312e-05	36.0409139488408	2	1	TRUE
5	rs10068640	A	G	A	G	0.0112	0.0279	0.3651	0.429	FALSE	FALSE	FALSE	finn-b-DM_NEUROPATHY	5	123981977	0.0394	NA	0.4785	Diabetic neuropathy || id:finn-b-DM_NEUROPATHY	Diabetic neuropathy	Diabetic neuropathy || ||	TRUE	igd	NA	NA	NA	NA	NA	NA	NA	221	123981977	5	1.28201e-08	0.002	450243	ebi-a-GCST90000025	Appendicular lean mass || id:ebi-a-GCST90000025	TRUE	reported	igd	5.81544832512e-05	26.1850554718734	2	1	TRUE
6	rs10075249	T	C	T	C	0.0143	-0.004	0.4952	0.4453	FALSE	FALSE	FALSE	finn-b-DM_NEUROPATHY	5	52846505	0.0392	NA	0.9197	Diabetic neuropathy || id:finn-b-DM_NEUROPATHY	Diabetic neuropathy	Diabetic neuropathy || ||	TRUE	igd	NA	NA	NA	NA	NA	NA	NA	227	52846505	5	4.55827e-14	0.0019	450243	ebi-a-GCST90000025	Appendicular lean mass || id:ebi-a-GCST90000025	TRUE	reported	igd	0.0001022355771008	46.0353549205186	2	1	TRUE
7	rs10107388	C	T	C	T	-0.0159	0.0851	0.3691	0.3608	FALSE	FALSE	FALSE	finn-b-DM_NEUROPATHY	8	145004944	0.0407	NA	0.0364998	Diabetic neuropathy || id:finn-b-DM_NEUROPATHY	Diabetic neuropathy	Diabetic neuropathy || ||	TRUE	igd	NA	NA	NA	NA	NA	NA	NA	360	145004944	8	6.95344e-16	0.002	450243	ebi-a-GCST90000025	Appendicular lean mass || id:ebi-a-GCST90000025	TRUE	reported	igd	0.0001177412973678	53.0182019000515	2	1	TRUE
8	rs10112506	G	A	G	A	-0.012	-0.0481	0.3898	0.3055	FALSE	FALSE	FALSE	finn-b-DM_NEUROPATHY	8	13164746	0.0422	NA	0.255	Diabetic neuropathy || id:finn-b-DM_NEUROPATHY	Diabetic neuropathy	Diabetic neuropathy || ||	TRUE	igd	NA	NA	NA	NA	NA	NA	NA	341	13164746	8	5.75705e-10	0.0019	450243	ebi-a-GCST90000025	Appendicular lean mass || id:ebi-a-GCST90000025	TRUE	reported	igd	6.850251648e-05	30.8447544657728	2	1	TRUE
9	rs10123619	G	A	G	A	-0.0171	-0.0309	0.8425	0.8263	FALSE	FALSE	FALSE	finn-b-DM_NEUROPATHY	9	119353611	0.0515	NA	0.548399	Diabetic neuropathy || id:finn-b-DM_NEUROPATHY	Diabetic neuropathy	Diabetic neuropathy || ||	TRUE	igd	NA	NA	NA	NA	NA	NA	NA	366	119353611	9	4.05042e-11	0.0026	450243	ebi-a-GCST90000025	Appendicular lean mass || id:ebi-a-GCST90000025	TRUE	reported	igd	7.7601958875e-05	34.9422951563906	2	1	TRUE
10	rs10128333	T	C	T	C	-0.0146	-0.0327	0.1676	0.2236	FALSE	FALSE	FALSE	finn-b-DM_NEUROPATHY	10	64570038	0.0469	NA	0.4859	Diabetic neuropathy || id:finn-b-DM_NEUROPATHY	Diabetic neuropathy	Diabetic neuropathy || ||	TRUE	igd	NA	NA	NA	NA	NA	NA	NA	403	64570038	10	9.51305e-09	0.0025	450243	ebi-a-GCST90000025	Appendicular lean mass || id:ebi-a-GCST90000025	TRUE	reported	igd	5.94760055168e-05	26.7801289749882	2	1	TRUE
11	rs10171272	A	C	A	C	0.0136	-0.0501	0.3035	0.204	FALSE	FALSE	FALSE	finn-b-DM_NEUROPATHY	2	25946636	0.0484	NA	0.3006	Diabetic neuropathy || id:finn-b-DM_NEUROPATHY	Diabetic neuropathy	Diabetic neuropathy || ||	TRUE	igd	NA	NA	NA	NA	NA	NA	NA	58	25946636	2	2.8721e-11	0.002	450243	ebi-a-GCST90000025	Appendicular lean mass || id:ebi-a-GCST90000025	TRUE	reported	igd	7.819655648e-05	35.2100490907041	2	1	TRUE
12	rs10202701	T	C	T	C	0.0227	0.0673	0.5419	0.5349	FALSE	FALSE	FALSE	finn-b-DM_NEUROPATHY	2	232328681	0.0392	NA	0.0860498	Diabetic neuropathy || id:finn-b-DM_NEUROPATHY	Diabetic neuropathy	Diabetic neuropathy || ||	TRUE	igd	NA	NA	NA	NA	NA	NA	NA	81	232328681	2	3.1067e-33	0.0019	450243	ebi-a-GCST90000025	Appendicular lean mass || id:ebi-a-GCST90000025	TRUE	reported	igd	0.0002558357034462	115.217199628637	2	1	TRUE
13	rs10202845	G	A	G	A	-0.0288	-0.0148	0.1133	0.105	FALSE	FALSE	FALSE	finn-b-DM_NEUROPATHY	2	42575820	0.0637	NA	0.8168	Diabetic neuropathy || id:finn-b-DM_NEUROPATHY	Diabetic neuropathy	Diabetic neuropathy || ||	TRUE	igd	NA	NA	NA	NA	NA	NA	NA	84	42575820	2	5.34564e-22	0.003	450243	ebi-a-GCST90000025	Appendicular lean mass || id:ebi-a-GCST90000025	TRUE	reported	igd	0.0001666562439168	75.0479811319929	2	1	TRUE
14	rs10203320	C	T	C	T	0.0138	-0.0376	0.3289	0.2757	FALSE	FALSE	FALSE	finn-b-DM_NEUROPATHY	2	9771620	0.0437	NA	0.3894	Diabetic neuropathy || id:finn-b-DM_NEUROPATHY	Diabetic neuropathy	Diabetic neuropathy || ||	TRUE	igd	NA	NA	NA	NA	NA	NA	NA	71	9771620	2	7.85597e-12	0.002	450243	ebi-a-GCST90000025	Appendicular lean mass || id:ebi-a-GCST90000025	TRUE	reported	igd	8.40696580152e-05	37.8547893336152	2	1	TRUE
15	rs10203386	A	T	A	T	-0.0238	0.0192	0.4519	0.3941	FALSE	TRUE	TRUE	finn-b-DM_NEUROPATHY	2	25136866	0.04	NA	0.632	Diabetic neuropathy || id:finn-b-DM_NEUROPATHY	Diabetic neuropathy	Diabetic neuropathy || ||	TRUE	igd	NA	NA	NA	NA	NA	NA	NA	83	25136866	2	1.74582e-36	0.0019	450243	ebi-a-GCST90000025	Appendicular lean mass || id:ebi-a-GCST90000025	TRUE	reported	igd	0.0002805989575032	126.372615249294	2	1	FALSE
16	rs10205141	G	A	G	A	0.0241	-0.1785	0.0476	0.1424	FALSE	FALSE	FALSE	finn-b-DM_NEUROPATHY	2	11313340	0.0567	NA	0.001639	Diabetic neuropathy || id:finn-b-DM_NEUROPATHY	Diabetic neuropathy	Diabetic neuropathy || ||	TRUE	igd	NA	NA	NA	NA	NA	NA	NA	82	11313340	2	4.70999e-08	0.0044	450243	ebi-a-GCST90000025	Appendicular lean mass || id:ebi-a-GCST90000025	TRUE	reported	igd	5.26611598688e-05	23.711461953577	2	1	TRUE
17	rs10221831	T	C	T	C	0.03	-0.1881	0.0321	0.03255	FALSE	FALSE	FALSE	finn-b-DM_NEUROPATHY	2	202107829	0.1095	NA	0.0857097	Diabetic neuropathy || id:finn-b-DM_NEUROPATHY	Diabetic neuropathy	Diabetic neuropathy || ||	TRUE	igd	NA	NA	NA	NA	NA	NA	NA	110	202107829	2	1.80302e-08	0.0053	450243	ebi-a-GCST90000025	Appendicular lean mass || id:ebi-a-GCST90000025	TRUE	reported	igd	5.5925262e-05	25.1812541563782	2	1	TRUE
18	rs10225945	G	A	G	A	-0.0146	0.0234	0.1499	0.1594	FALSE	FALSE	FALSE	finn-b-DM_NEUROPATHY	7	28250083	0.0535	NA	0.662101	Diabetic neuropathy || id:finn-b-DM_NEUROPATHY	Diabetic neuropathy	Diabetic neuropathy || ||	TRUE	igd	NA	NA	NA	NA	NA	NA	NA	325	28250083	7	3.27597e-08	0.0026	450243	ebi-a-GCST90000025	Appendicular lean mass || id:ebi-a-GCST90000025	TRUE	reported	igd	5.43259533368e-05	24.4611004289146	2	1	TRUE
19	rs10242866	T	C	T	C	0.0157	0.0807	0.3983	0.2971	FALSE	FALSE	FALSE	finn-b-DM_NEUROPATHY	7	17920613	0.0427	NA	0.0586503	Diabetic neuropathy || id:finn-b-DM_NEUROPATHY	Diabetic neuropathy	Diabetic neuropathy || ||	TRUE	igd	NA	NA	NA	NA	NA	NA	NA	307	17920613	7	3.66269e-16	0.0019	450243	ebi-a-GCST90000025	Appendicular lean mass || id:ebi-a-GCST90000025	TRUE	reported	igd	0.0001181461620878	53.2005316032031	2	1	TRUE
20	rs10283100	G	A	G	A	0.0575	0.1501	0.9445	0.9251	FALSE	FALSE	FALSE	finn-b-DM_NEUROPATHY	8	120596023	0.0758	NA	0.0477705	Diabetic neuropathy || id:finn-b-DM_NEUROPATHY	Diabetic neuropathy	Diabetic neuropathy || ||	TRUE	igd	NA	NA	NA	NA	NA	NA	NA	357	120596023	8	4.10677e-44	0.0041	450243	ebi-a-GCST90000025	Appendicular lean mass || id:ebi-a-GCST90000025	TRUE	reported	igd	0.000346625596875	156.119170263173	2	1	TRUE
21	rs1035583	A	G	A	G	0.0148	0.0288	0.6177	0.4877	FALSE	FALSE	FALSE	finn-b-DM_NEUROPATHY	2	207326937	0.0391	NA	0.461	Diabetic neuropathy || id:finn-b-DM_NEUROPATHY	Diabetic neuropathy	Diabetic neuropathy || ||	TRUE	igd	NA	NA	NA	NA	NA	NA	NA	79	207326937	2	1.99205e-14	0.0019	450243	ebi-a-GCST90000025	Appendicular lean mass || id:ebi-a-GCST90000025	TRUE	reported	igd	0.0001034511507168	46.5827685908971	2	1	TRUE
22	rs10453441	G	A	G	A	-0.0139	0.0074	0.402	0.3982	FALSE	FALSE	FALSE	finn-b-DM_NEUROPATHY	22	46363739	0.0421	NA	0.8607	Diabetic neuropathy || id:finn-b-DM_NEUROPATHY	Diabetic neuropathy	Diabetic neuropathy || ||	TRUE	igd	NA	NA	NA	NA	NA	NA	NA	689	46363739	22	9.10123e-13	0.002	450243	ebi-a-GCST90000025	Appendicular lean mass || id:ebi-a-GCST90000025	TRUE	reported	igd	9.289382232e-05	41.8284930637817	2	1	TRUE
23	rs10461725	C	G	C	G	0.0134	-0.0592	0.6561	0.6068	FALSE	TRUE	FALSE	finn-b-DM_NEUROPATHY	5	39437129	0.04	NA	0.1391	Diabetic neuropathy || id:finn-b-DM_NEUROPATHY	Diabetic neuropathy	Diabetic neuropathy || ||	TRUE	igd	NA	NA	NA	NA	NA	NA	NA	215	39437129	5	1.9829e-11	0.002	450243	ebi-a-GCST90000025	Appendicular lean mass || id:ebi-a-GCST90000025	TRUE	reported	igd	8.10292475448e-05	36.4856458482476	2	1	TRUE
24	rs10471339	G	C	G	C	-0.011	-0.0505	0.3823	0.3354	FALSE	TRUE	FALSE	finn-b-DM_NEUROPATHY	5	67823773	0.0414	NA	0.2224	Diabetic neuropathy || id:finn-b-DM_NEUROPATHY	Diabetic neuropathy	Diabetic neuropathy || ||	TRUE	igd	NA	NA	NA	NA	NA	NA	NA	209	67823773	5	1.448e-08	0.0019	450243	ebi-a-GCST90000025	Appendicular lean mass || id:ebi-a-GCST90000025	TRUE	reported	igd	5.714750382e-05	25.7316197652594	2	1	TRUE
25	rs1047891	A	C	A	C	0.0233	-0.0681	0.3159	0.324	FALSE	FALSE	FALSE	finn-b-DM_NEUROPATHY	2	211540507	0.042	NA	0.1048	Diabetic neuropathy || id:finn-b-DM_NEUROPATHY	Diabetic neuropathy	Diabetic neuropathy || ||	TRUE	igd	NA	NA	NA	NA	NA	NA	NA	121	211540507	2	5.70427e-31	0.002	450243	ebi-a-GCST90000025	Appendicular lean mass || id:ebi-a-GCST90000025	TRUE	reported	igd	0.0002346448647582	105.671533836363	2	1	TRUE
26	rs10483727	C	T	C	T	-0.0368	-0.0173	0.6109	0.71	FALSE	FALSE	FALSE	finn-b-DM_NEUROPATHY	14	61072875	0.043	NA	0.6879	Diabetic neuropathy || id:finn-b-DM_NEUROPATHY	Diabetic neuropathy	Diabetic neuropathy || ||	TRUE	igd	NA	NA	NA	NA	NA	NA	NA	518	61072875	14	6.72977e-80	0.0019	450243	ebi-a-GCST90000025	Appendicular lean mass || id:ebi-a-GCST90000025	TRUE	reported	igd	0.0006438089190912	290.055912123801	2	1	TRUE
27	rs1056747	G	A	G	A	-0.0155	-0.0577	0.4117	0.4292	FALSE	FALSE	FALSE	finn-b-DM_NEUROPATHY	9	35690102	0.0394	NA	0.1435	Diabetic neuropathy || id:finn-b-DM_NEUROPATHY	Diabetic neuropathy	Diabetic neuropathy || ||	TRUE	igd	NA	NA	NA	NA	NA	NA	NA	368	35690102	9	8.04822e-16	0.0019	450243	ebi-a-GCST90000025	Appendicular lean mass || id:ebi-a-GCST90000025	TRUE	reported	igd	0.000116378594355	52.4045134646044	2	1	TRUE
28	rs1063582	G	T	G	T	-0.0185	0.0065	0.7649	0.787	FALSE	FALSE	FALSE	finn-b-DM_NEUROPATHY	8	23167353	0.0474	NA	0.891	Diabetic neuropathy || id:finn-b-DM_NEUROPATHY	Diabetic neuropathy	Diabetic neuropathy || ||	TRUE	igd	NA	NA	NA	NA	NA	NA	NA	332	23167353	8	1.12409e-16	0.0022	450243	ebi-a-GCST90000025	Appendicular lean mass || id:ebi-a-GCST90000025	TRUE	reported	igd	0.000123092259155	55.4280046125145	2	1	TRUE
29	rs10637890	TTC	T	TTC	T	-0.0123	0.015	0.621	0.6824	FALSE	FALSE	FALSE	finn-b-DM_NEUROPATHY	14	54779522	0.042	NA	0.7202	Diabetic neuropathy || id:finn-b-DM_NEUROPATHY	Diabetic neuropathy	Diabetic neuropathy || ||	TRUE	igd	NA	NA	NA	NA	NA	NA	NA	529	54779522	14	3.95603e-10	0.002	450243	ebi-a-GCST90000025	Appendicular lean mass || id:ebi-a-GCST90000025	TRUE	reported	igd	7.121492622e-05	32.0661631856645	2	1	TRUE
30	rs10657263	G	C	G	C	-0.013	0.0386	0.5481	0.5589	FALSE	TRUE	TRUE	finn-b-DM_NEUROPATHY	11	49690460	0.0702	NA	0.5822	Diabetic neuropathy || id:finn-b-DM_NEUROPATHY	Diabetic neuropathy	Diabetic neuropathy || ||	TRUE	igd	NA	NA	NA	NA	NA	NA	NA	451	49690460	11	7.97995e-12	0.0019	450243	ebi-a-GCST90000025	Appendicular lean mass || id:ebi-a-GCST90000025	TRUE	reported	igd	8.371799982e-05	37.6964318268295	2	1	FALSE
31	rs10748128	T	G	T	G	0.0255	0.1255	0.3446	0.3637	FALSE	FALSE	FALSE	finn-b-DM_NEUROPATHY	12	69827658	0.0409	NA	0.00214798	Diabetic neuropathy || id:finn-b-DM_NEUROPATHY	Diabetic neuropathy	Diabetic neuropathy || ||	TRUE	igd	NA	NA	NA	NA	NA	NA	NA	470	69827658	12	6.77174e-38	0.002	450243	ebi-a-GCST90000025	Appendicular lean mass || id:ebi-a-GCST90000025	TRUE	reported	igd	0.00029371901742	132.283198213199	2	1	TRUE
32	rs10749157	C	T	C	T	0.0113	-0.0088	0.3584	0.4704	FALSE	FALSE	FALSE	finn-b-DM_NEUROPATHY	10	115780129	0.0391	NA	0.8224	Diabetic neuropathy || id:finn-b-DM_NEUROPATHY	Diabetic neuropathy	Diabetic neuropathy || ||	TRUE	igd	NA	NA	NA	NA	NA	NA	NA	425	115780129	10	1.239e-08	0.002	450243	ebi-a-GCST90000025	Appendicular lean mass || id:ebi-a-GCST90000025	TRUE	reported	igd	5.87244879872e-05	26.4417249726054	2	1	TRUE
33	rs10776560	T	C	T	C	-0.0157	-0.005	0.4995	0.3687	FALSE	FALSE	FALSE	finn-b-DM_NEUROPATHY	10	50542358	0.0405	NA	0.9021	Diabetic neuropathy || id:finn-b-DM_NEUROPATHY	Diabetic neuropathy	Diabetic neuropathy || ||	TRUE	igd	NA	NA	NA	NA	NA	NA	NA	391	50542358	10	7.87952e-17	0.0019	450243	ebi-a-GCST90000025	Appendicular lean mass || id:ebi-a-GCST90000025	TRUE	reported	igd	0.000123244876755	55.4967362434666	2	1	TRUE
34	rs10793931	C	G	C	G	-0.0132	-0.0251	0.3555	0.4333	FALSE	TRUE	TRUE	finn-b-DM_NEUROPATHY	9	133436478	0.0395	NA	0.5243	Diabetic neuropathy || id:finn-b-DM_NEUROPATHY	Diabetic neuropathy	Diabetic neuropathy || ||	TRUE	igd	NA	NA	NA	NA	NA	NA	NA	388	133436478	9	3.23221e-11	0.002	450243	ebi-a-GCST90000025	Appendicular lean mass || id:ebi-a-GCST90000025	TRUE	reported	igd	7.984365048e-05	35.9517555551704	2	1	FALSE
35	rs10796828	G	T	G	T	0.0154	0.0105	0.6348	0.7436	FALSE	FALSE	FALSE	finn-b-DM_NEUROPATHY	11	69490346	0.0446	NA	0.814	Diabetic neuropathy || id:finn-b-DM_NEUROPATHY	Diabetic neuropathy	Diabetic neuropathy || ||	TRUE	igd	NA	NA	NA	NA	NA	NA	NA	430	69490346	11	5.77431e-15	0.002	450243	ebi-a-GCST90000025	Appendicular lean mass || id:ebi-a-GCST90000025	TRUE	reported	igd	0.0001099611123072	49.5144458298448	2	1	TRUE
36	rs10807137	T	C	T	C	-0.0455	0.0393	0.825	0.8545	FALSE	FALSE	FALSE	finn-b-DM_NEUROPATHY	6	34183026	0.0572	NA	0.4917	Diabetic neuropathy || id:finn-b-DM_NEUROPATHY	Diabetic neuropathy	Diabetic neuropathy || ||	TRUE	igd	NA	NA	NA	NA	NA	NA	NA	276	34183026	6	5.67806e-75	0.0025	450243	ebi-a-GCST90000025	Appendicular lean mass || id:ebi-a-GCST90000025	TRUE	reported	igd	0.0005977846875	269.308163781215	2	1	TRUE
37	rs10815274	C	A	C	A	0.0124	0.0089	0.4562	0.511	FALSE	FALSE	FALSE	finn-b-DM_NEUROPATHY	9	5728968	0.0389	NA	0.8181	Diabetic neuropathy || id:finn-b-DM_NEUROPATHY	Diabetic neuropathy	Diabetic neuropathy || ||	TRUE	igd	NA	NA	NA	NA	NA	NA	NA	361	5728968	9	6.45654e-11	0.0019	450243	ebi-a-GCST90000025	Appendicular lean mass || id:ebi-a-GCST90000025	TRUE	reported	igd	7.62900413312e-05	34.3515251782765	2	1	TRUE
38	rs10822117	G	A	G	A	-0.0176	0.0439	0.237	0.2554	FALSE	FALSE	FALSE	finn-b-DM_NEUROPATHY	10	52786701	0.0449	NA	0.3287	Diabetic neuropathy || id:finn-b-DM_NEUROPATHY	Diabetic neuropathy	Diabetic neuropathy || ||	TRUE	igd	NA	NA	NA	NA	NA	NA	NA	401	52786701	10	4.24033e-15	0.0022	450243	ebi-a-GCST90000025	Appendicular lean mass || id:ebi-a-GCST90000025	TRUE	reported	igd	0.00011202842112	50.4454396764496	2	1	TRUE
39	rs10824307	C	G	C	G	-0.0194	-3e-04	0.6471	0.6669	FALSE	TRUE	FALSE	finn-b-DM_NEUROPATHY	10	77185310	0.0415	NA	0.9937	Diabetic neuropathy || id:finn-b-DM_NEUROPATHY	Diabetic neuropathy	Diabetic neuropathy || ||	TRUE	igd	NA	NA	NA	NA	NA	NA	NA	414	77185310	10	1.78896e-22	0.002	450243	ebi-a-GCST90000025	Appendicular lean mass || id:ebi-a-GCST90000025	TRUE	reported	igd	0.0001718923360248	77.4062828109173	2	1	TRUE
40	rs10829226	A	G	A	G	-0.0112	0.0051	0.6359	0.6429	FALSE	FALSE	FALSE	finn-b-DM_NEUROPATHY	10	27573952	0.0406	NA	0.901	Diabetic neuropathy || id:finn-b-DM_NEUROPATHY	Diabetic neuropathy	Diabetic neuropathy || ||	TRUE	igd	NA	NA	NA	NA	NA	NA	NA	390	27573952	10	1.32999e-08	0.002	450243	ebi-a-GCST90000025	Appendicular lean mass || id:ebi-a-GCST90000025	TRUE	reported	igd	5.80865449472e-05	26.1544633059807	2	1	TRUE
41	rs10832963	G	T	G	T	-0.0203	-0.0187	0.7445	0.6177	FALSE	FALSE	FALSE	finn-b-DM_NEUROPATHY	11	18664241	0.0401	NA	0.6409	Diabetic neuropathy || id:finn-b-DM_NEUROPATHY	Diabetic neuropathy	Diabetic neuropathy || ||	TRUE	igd	NA	NA	NA	NA	NA	NA	NA	434	18664241	11	9.22571e-21	0.0022	450243	ebi-a-GCST90000025	Appendicular lean mass || id:ebi-a-GCST90000025	TRUE	reported	igd	0.000156775313555	70.5977419334446	2	1	TRUE
42	rs10845408	T	C	T	C	0.0255	0.0106	0.3538	0.3766	FALSE	FALSE	FALSE	finn-b-DM_NEUROPATHY	12	11880581	0.0402	NA	0.791799	Diabetic neuropathy || id:finn-b-DM_NEUROPATHY	Diabetic neuropathy	Diabetic neuropathy || ||	TRUE	igd	NA	NA	NA	NA	NA	NA	NA	462	11880581	12	3.25387e-38	0.002	450243	ebi-a-GCST90000025	Appendicular lean mass || id:ebi-a-GCST90000025	TRUE	reported	igd	0.00029732754078	133.908864081574	2	1	TRUE
43	rs10858246	C	G	C	G	-0.0188	-0.057	0.3183	0.3222	FALSE	TRUE	FALSE	finn-b-DM_NEUROPATHY	9	139102831	0.042	NA	0.1748	Diabetic neuropathy || id:finn-b-DM_NEUROPATHY	Diabetic neuropathy	Diabetic neuropathy || ||	TRUE	igd	NA	NA	NA	NA	NA	NA	NA	378	139102831	9	2.34909e-20	0.002	450243	ebi-a-GCST90000025	Appendicular lean mass || id:ebi-a-GCST90000025	TRUE	reported	igd	0.0001533824345568	69.0696547890937	2	1	TRUE
44	rs10864899	G	A	G	A	-0.0112	-0.0505	0.5643	0.4592	FALSE	FALSE	FALSE	finn-b-DM_NEUROPATHY	2	112929481	0.0394	NA	0.1993	Diabetic neuropathy || id:finn-b-DM_NEUROPATHY	Diabetic neuropathy	Diabetic neuropathy || ||	TRUE	igd	NA	NA	NA	NA	NA	NA	NA	107	112929481	2	3.84503e-09	0.0019	450243	ebi-a-GCST90000025	Appendicular lean mass || id:ebi-a-GCST90000025	TRUE	reported	igd	6.16827391488e-05	27.7738113218538	2	1	TRUE
45	rs10922475	A	C	A	C	0.0159	-0.0911	0.5395	0.6225	FALSE	FALSE	FALSE	finn-b-DM_NEUROPATHY	1	89142142	0.0402	NA	0.02334	Diabetic neuropathy || id:finn-b-DM_NEUROPATHY	Diabetic neuropathy	Diabetic neuropathy || ||	TRUE	igd	NA	NA	NA	NA	NA	NA	NA	40	89142142	1	2.1742e-17	0.0019	450243	ebi-a-GCST90000025	Appendicular lean mass || id:ebi-a-GCST90000025	TRUE	reported	igd	0.000125616106395	56.5646267875679	2	1	TRUE
46	rs10948	T	G	T	G	-0.0252	-0.0564	0.6638	0.7242	FALSE	FALSE	FALSE	finn-b-DM_NEUROPATHY	19	10754905	0.0435	NA	0.1946	Diabetic neuropathy || id:finn-b-DM_NEUROPATHY	Diabetic neuropathy	Diabetic neuropathy || ||	TRUE	igd	NA	NA	NA	NA	NA	NA	NA	638	10754905	19	3.42768e-36	0.002	450243	ebi-a-GCST90000025	Appendicular lean mass || id:ebi-a-GCST90000025	TRUE	reported	igd	0.0002834431947648	127.653930091868	2	1	TRUE
47	rs10962212	C	G	C	G	0.0143	-0.0961	0.4184	0.4663	FALSE	TRUE	TRUE	finn-b-DM_NEUROPATHY	9	15911745	0.039	NA	0.01378	Diabetic neuropathy || id:finn-b-DM_NEUROPATHY	Diabetic neuropathy	Diabetic neuropathy || ||	TRUE	igd	NA	NA	NA	NA	NA	NA	NA	372	15911745	9	7.47481e-14	0.0019	450243	ebi-a-GCST90000025	Appendicular lean mass || id:ebi-a-GCST90000025	TRUE	reported	igd	9.95217821312e-05	44.8132466026986	2	1	FALSE
48	rs10975935	G	A	G	A	-0.0121	-0.014	0.2464	0.2714	FALSE	FALSE	FALSE	finn-b-DM_NEUROPATHY	9	6954579	0.0439	NA	0.7502	Diabetic neuropathy || id:finn-b-DM_NEUROPATHY	Diabetic neuropathy	Diabetic neuropathy || ||	TRUE	igd	NA	NA	NA	NA	NA	NA	NA	367	6954579	9	4.15002e-08	0.0022	450243	ebi-a-GCST90000025	Appendicular lean mass || id:ebi-a-GCST90000025	TRUE	reported	igd	5.43728790528e-05	24.4822306069755	2	1	TRUE
49	rs10982888	A	T	A	T	-0.0328	-0.0743	0.1136	0.06624	FALSE	TRUE	FALSE	finn-b-DM_NEUROPATHY	9	118468947	0.0783	NA	0.3424	Diabetic neuropathy || id:finn-b-DM_NEUROPATHY	Diabetic neuropathy	Diabetic neuropathy || ||	TRUE	igd	NA	NA	NA	NA	NA	NA	NA	370	118468947	9	3.96643e-28	0.003	450243	ebi-a-GCST90000025	Appendicular lean mass || id:ebi-a-GCST90000025	TRUE	reported	igd	0.0002166635036672	97.5719328314507	2	1	TRUE
50	rs11009928	G	A	G	A	-0.0148	-0.1033	0.2547	0.1879	FALSE	FALSE	FALSE	finn-b-DM_NEUROPATHY	10	35059237	0.0498	NA	0.0382798	Diabetic neuropathy || id:finn-b-DM_NEUROPATHY	Diabetic neuropathy	Diabetic neuropathy || ||	TRUE	igd	TRUE	rs11009928	rs9417143	G	A	C	T	419	35058712	10	1.03801e-11	0.0022	450243	ebi-a-GCST90000025	Appendicular lean mass || id:ebi-a-GCST90000025	TRUE	reported	igd	8.31598108128e-05	37.4450703051283	2	1	TRUE
51	rs11014285	A	G	A	G	0.0342	0.0081	0.1654	0.1018	FALSE	FALSE	FALSE	finn-b-DM_NEUROPATHY	10	25178864	0.0646	NA	0.8999	Diabetic neuropathy || id:finn-b-DM_NEUROPATHY	Diabetic neuropathy	Diabetic neuropathy || ||	TRUE	igd	NA	NA	NA	NA	NA	NA	NA	422	25178864	10	2.88802e-40	0.0026	450243	ebi-a-GCST90000025	Appendicular lean mass || id:ebi-a-GCST90000025	TRUE	reported	igd	0.0003229208547552	145.439173908189	2	1	TRUE
52	rs11042717	C	T	C	T	-0.029	-0.052	0.4896	0.4992	FALSE	FALSE	FALSE	finn-b-DM_NEUROPATHY	11	10303939	0.0388	NA	0.1805	Diabetic neuropathy || id:finn-b-DM_NEUROPATHY	Diabetic neuropathy	Diabetic neuropathy || ||	TRUE	igd	NA	NA	NA	NA	NA	NA	NA	450	10303939	11	4.04297e-53	0.0019	450243	ebi-a-GCST90000025	Appendicular lean mass || id:ebi-a-GCST90000025	TRUE	reported	igd	0.00042031807488	189.324006654051	2	1	TRUE
53	rs11049704	G	C	G	C	-0.0183	0.0507	0.293	0.2559	FALSE	TRUE	FALSE	finn-b-DM_NEUROPATHY	12	28691701	0.0445	NA	0.2554	Diabetic neuropathy || id:finn-b-DM_NEUROPATHY	Diabetic neuropathy	Diabetic neuropathy || ||	TRUE	igd	NA	NA	NA	NA	NA	NA	NA	489	28691701	12	1.10306e-18	0.0021	450243	ebi-a-GCST90000025	Appendicular lean mass || id:ebi-a-GCST90000025	TRUE	reported	igd	0.00013874559678	62.4776247351533	2	1	TRUE
54	rs11060942	A	G	A	G	-0.0354	0.1415	0.0344	0.04771	FALSE	FALSE	FALSE	finn-b-DM_NEUROPATHY	12	123434524	0.0928	NA	0.1275	Diabetic neuropathy || id:finn-b-DM_NEUROPATHY	Diabetic neuropathy	Diabetic neuropathy || ||	TRUE	igd	NA	NA	NA	NA	NA	NA	NA	484	123434524	12	7.49031e-12	0.0052	450243	ebi-a-GCST90000025	Appendicular lean mass || id:ebi-a-GCST90000025	TRUE	reported	igd	8.32515291648e-05	37.4863725405256	2	1	TRUE
55	rs11068230	G	C	G	C	0.0238	-0.0919	0.8656	0.8545	FALSE	TRUE	FALSE	finn-b-DM_NEUROPATHY	12	117349014	0.0555	NA	0.0975102	Diabetic neuropathy || id:finn-b-DM_NEUROPATHY	Diabetic neuropathy	Diabetic neuropathy || ||	TRUE	igd	NA	NA	NA	NA	NA	NA	NA	482	117349014	12	9.67386e-18	0.0028	450243	ebi-a-GCST90000025	Appendicular lean mass || id:ebi-a-GCST90000025	TRUE	reported	igd	0.0001317954527232	59.3475381652068	2	1	TRUE
56	rs11070842	C	T	C	T	-0.0146	-0.0239	0.1631	0.09731	FALSE	FALSE	FALSE	finn-b-DM_NEUROPATHY	15	51624185	0.0657	NA	0.716	Diabetic neuropathy || id:finn-b-DM_NEUROPATHY	Diabetic neuropathy	Diabetic neuropathy || ||	TRUE	igd	NA	NA	NA	NA	NA	NA	NA	547	51624185	15	1.30101e-08	0.0026	450243	ebi-a-GCST90000025	Appendicular lean mass || id:ebi-a-GCST90000025	TRUE	reported	igd	5.81919936248e-05	26.2019461451066	2	1	TRUE
57	rs11098677	T	G	T	G	-0.0263	0.0817	0.7875	0.818	FALSE	FALSE	FALSE	finn-b-DM_NEUROPATHY	4	123833516	0.0506	NA	0.1064	Diabetic neuropathy || id:finn-b-DM_NEUROPATHY	Diabetic neuropathy	Diabetic neuropathy || ||	TRUE	igd	NA	NA	NA	NA	NA	NA	NA	177	123833516	4	3.93731e-30	0.0023	450243	ebi-a-GCST90000025	Appendicular lean mass || id:ebi-a-GCST90000025	TRUE	reported	igd	0.000231499996875	104.254925107834	2	1	TRUE
58	rs11121615	T	C	T	C	-0.0202	8e-04	0.6894	0.6145	FALSE	FALSE	FALSE	finn-b-DM_NEUROPATHY	1	10825577	0.0403	NA	0.9836	Diabetic neuropathy || id:finn-b-DM_NEUROPATHY	Diabetic neuropathy	Diabetic neuropathy || ||	TRUE	igd	NA	NA	NA	NA	NA	NA	NA	48	10825577	1	3.31894e-23	0.002	450243	ebi-a-GCST90000025	Appendicular lean mass || id:ebi-a-GCST90000025	TRUE	reported	igd	0.0001747452844512	78.6912425401542	2	1	TRUE
59	rs111365325	T	C	T	C	-0.0271	0.0663	0.2312	0.2055	FALSE	FALSE	FALSE	finn-b-DM_NEUROPATHY	5	170865229	0.0489	NA	0.1752	Diabetic neuropathy || id:finn-b-DM_NEUROPATHY	Diabetic neuropathy	Diabetic neuropathy || ||	TRUE	igd	NA	NA	NA	NA	NA	NA	NA	225	170865229	5	1.12409e-33	0.0022	450243	ebi-a-GCST90000025	Appendicular lean mass || id:ebi-a-GCST90000025	TRUE	reported	igd	0.0002610777022592	117.57858288914	2	1	TRUE
60	rs111622870	C	T	C	T	-0.0282	0.063	0.0482	0.02432	FALSE	FALSE	FALSE	finn-b-DM_NEUROPATHY	4	2613109	0.124	NA	0.611399	Diabetic neuropathy || id:finn-b-DM_NEUROPATHY	Diabetic neuropathy	Diabetic neuropathy || ||	TRUE	igd	NA	NA	NA	NA	NA	NA	NA	197	2613109	4	1.85999e-10	0.0044	450243	ebi-a-GCST90000025	Appendicular lean mass || id:ebi-a-GCST90000025	TRUE	reported	igd	7.29660692448e-05	32.8547132621309	2	1	TRUE
61	rs11175919	A	G	A	G	0.0349	0.0545	0.0262	0.02826	FALSE	FALSE	FALSE	finn-b-DM_NEUROPATHY	12	66180277	0.1205	NA	0.651199	Diabetic neuropathy || id:finn-b-DM_NEUROPATHY	Diabetic neuropathy	Diabetic neuropathy || ||	TRUE	igd	NA	NA	NA	NA	NA	NA	NA	481	66180277	12	3.159e-09	0.0059	450243	ebi-a-GCST90000025	Appendicular lean mass || id:ebi-a-GCST90000025	TRUE	reported	igd	6.21515424312e-05	27.9849119212066	2	1	TRUE
62	rs11187838	A	G	A	G	0.0394	0.0886	0.4347	0.3454	FALSE	FALSE	FALSE	finn-b-DM_NEUROPATHY	10	96038686	0.0412	NA	0.0313401	Diabetic neuropathy || id:finn-b-DM_NEUROPATHY	Diabetic neuropathy	Diabetic neuropathy || ||	TRUE	igd	NA	NA	NA	NA	NA	NA	NA	407	96038686	10	1.16011e-94	0.0019	450243	ebi-a-GCST90000025	Appendicular lean mass || id:ebi-a-GCST90000025	TRUE	reported	igd	0.0007629411944952	343.769682402837	2	1	TRUE
63	rs111901094	T	G	T	G	-0.0253	0.0724	0.182	0.09307	FALSE	FALSE	FALSE	finn-b-DM_NEUROPATHY	19	19539891	0.0668	NA	0.2784	Diabetic neuropathy || id:finn-b-DM_NEUROPATHY	Diabetic neuropathy	Diabetic neuropathy || ||	TRUE	igd	TRUE	rs111901094	rs8182472	T	G	C	T	644	19513570	19	4.04203e-24	0.0025	450243	ebi-a-GCST90000025	Appendicular lean mass || id:ebi-a-GCST90000025	TRUE	reported	igd	0.00019058807768	85.8269242712309	2	1	TRUE
64	rs11191208	A	G	A	G	0.0147	-0.0181	0.2057	0.2105	FALSE	FALSE	FALSE	finn-b-DM_NEUROPATHY	10	103838497	0.0481	NA	0.706999	Diabetic neuropathy || id:finn-b-DM_NEUROPATHY	Diabetic neuropathy	Diabetic neuropathy || ||	TRUE	igd	NA	NA	NA	NA	NA	NA	NA	424	103838497	10	3.68901e-10	0.0024	450243	ebi-a-GCST90000025	Appendicular lean mass || id:ebi-a-GCST90000025	TRUE	reported	igd	7.06128140718e-05	31.7950291569836	2	1	TRUE
65	rs11198591	A	G	A	G	0.0148	0.1035	0.3684	0.3499	FALSE	FALSE	FALSE	finn-b-DM_NEUROPATHY	10	120515892	0.0408	NA	0.0111199	Diabetic neuropathy || id:finn-b-DM_NEUROPATHY	Diabetic neuropathy	Diabetic neuropathy || ||	TRUE	igd	NA	NA	NA	NA	NA	NA	NA	410	120515892	10	4.90795e-14	0.002	450243	ebi-a-GCST90000025	Appendicular lean mass || id:ebi-a-GCST90000025	TRUE	reported	igd	0.0001019330852352	45.8991328696047	2	1	TRUE
66	rs11210892	A	G	A	G	0.0118	-0.0896	0.6745	0.673	FALSE	FALSE	FALSE	finn-b-DM_NEUROPATHY	1	44100084	0.0416	NA	0.0312198	Diabetic neuropathy || id:finn-b-DM_NEUROPATHY	Diabetic neuropathy	Diabetic neuropathy || ||	TRUE	igd	NA	NA	NA	NA	NA	NA	NA	36	44100084	1	3.57001e-09	0.002	450243	ebi-a-GCST90000025	Appendicular lean mass || id:ebi-a-GCST90000025	TRUE	reported	igd	6.114021438e-05	27.5295144230792	2	1	TRUE
67	rs112153300	A	G	A	G	0.0261	0.0399	0.089	0.08616	FALSE	FALSE	FALSE	finn-b-DM_NEUROPATHY	21	47547474	0.0694	NA	0.565501	Diabetic neuropathy || id:finn-b-DM_NEUROPATHY	Diabetic neuropathy	Diabetic neuropathy || ||	TRUE	igd	NA	NA	NA	NA	NA	NA	NA	677	47547474	21	7.05342e-15	0.0034	450243	ebi-a-GCST90000025	Appendicular lean mass || id:ebi-a-GCST90000025	TRUE	reported	igd	0.00011046365118	49.740759316821	2	1	TRUE
68	rs11217863	A	G	A	G	-0.0268	-0.0107	0.1162	0.1243	FALSE	FALSE	FALSE	finn-b-DM_NEUROPATHY	11	120293138	0.0589	NA	0.8558	Diabetic neuropathy || id:finn-b-DM_NEUROPATHY	Diabetic neuropathy	Diabetic neuropathy || ||	TRUE	igd	NA	NA	NA	NA	NA	NA	NA	453	120293138	11	1.06292e-19	0.003	450243	ebi-a-GCST90000025	Appendicular lean mass || id:ebi-a-GCST90000025	TRUE	reported	igd	0.0001475229909888	66.4306990412043	2	1	TRUE
69	rs11221657	G	T	G	T	0.0179	0.0193	0.1352	0.159	FALSE	FALSE	FALSE	finn-b-DM_NEUROPATHY	11	129181358	0.0534	NA	0.717999	Diabetic neuropathy || id:finn-b-DM_NEUROPATHY	Diabetic neuropathy	Diabetic neuropathy || ||	TRUE	igd	NA	NA	NA	NA	NA	NA	NA	432	129181358	11	1.20501e-10	0.0028	450243	ebi-a-GCST90000025	Appendicular lean mass || id:ebi-a-GCST90000025	TRUE	reported	igd	7.49252895872e-05	33.7369650609075	2	1	TRUE
70	rs11233117	G	C	G	C	-0.0176	0.0069	0.4535	0.4523	FALSE	TRUE	TRUE	finn-b-DM_NEUROPATHY	11	69924352	0.0394	NA	0.8613	Diabetic neuropathy || id:finn-b-DM_NEUROPATHY	Diabetic neuropathy	Diabetic neuropathy || ||	TRUE	igd	NA	NA	NA	NA	NA	NA	NA	437	69924352	11	1.74181e-20	0.0019	450243	ebi-a-GCST90000025	Appendicular lean mass || id:ebi-a-GCST90000025	TRUE	reported	igd	0.00015354044288	69.1408184546207	2	1	FALSE
71	rs11243202	C	T	C	T	0.0302	0.0251	0.486	0.4628	FALSE	FALSE	FALSE	finn-b-DM_NEUROPATHY	6	7719065	0.0391	NA	0.5203	Diabetic neuropathy || id:finn-b-DM_NEUROPATHY	Diabetic neuropathy	Diabetic neuropathy || ||	TRUE	igd	NA	NA	NA	NA	NA	NA	NA	248	7719065	6	2.8327e-57	0.0019	450243	ebi-a-GCST90000025	Appendicular lean mass || id:ebi-a-GCST90000025	TRUE	reported	igd	0.00045566248032	205.251456189374	2	1	TRUE
72	rs112537273	C	T	C	T	-0.0212	-0.0042	0.2299	0.1772	FALSE	FALSE	FALSE	finn-b-DM_NEUROPATHY	8	38248306	0.0511	NA	0.9342	Diabetic neuropathy || id:finn-b-DM_NEUROPATHY	Diabetic neuropathy	Diabetic neuropathy || ||	TRUE	igd	NA	NA	NA	NA	NA	NA	NA	335	38248306	8	3.34426e-21	0.0022	450243	ebi-a-GCST90000025	Appendicular lean mass || id:ebi-a-GCST90000025	TRUE	reported	igd	0.0001591430994912	71.6641531134663	2	1	TRUE
73	rs11260035	A	G	A	G	0.015	0.028	0.2761	0.3565	FALSE	FALSE	FALSE	finn-b-DM_NEUROPATHY	19	7898957	0.0409	NA	0.4931	Diabetic neuropathy || id:finn-b-DM_NEUROPATHY	Diabetic neuropathy	Diabetic neuropathy || ||	TRUE	igd	NA	NA	NA	NA	NA	NA	NA	649	7898957	19	1.85609e-12	0.0021	450243	ebi-a-GCST90000025	Appendicular lean mass || id:ebi-a-GCST90000025	TRUE	reported	igd	8.99409555e-05	40.4987482413889	2	1	TRUE
74	rs11260623	T	G	T	C	0.0117	0.011	0.5085	0.003453	TRUE	FALSE	FALSE	finn-b-DM_NEUROPATHY	1	1781456	0.4312	NA	0.9797	Diabetic neuropathy || id:finn-b-DM_NEUROPATHY	Diabetic neuropathy	Diabetic neuropathy || ||	TRUE	igd	NA	NA	NA	NA	NA	NA	NA	10	1781456	1	4.85601e-10	0.0019	450243	ebi-a-GCST90000025	Appendicular lean mass || id:ebi-a-GCST90000025	TRUE	reported	igd	6.8425219395e-05	30.8099473830334	2	1	FALSE
75	rs11260623	T	G	T	G	0.0117	0.0632	0.5085	0.5141	FALSE	FALSE	FALSE	finn-b-DM_NEUROPATHY	1	1781456	0.0393	NA	0.1077	Diabetic neuropathy || id:finn-b-DM_NEUROPATHY	Diabetic neuropathy	Diabetic neuropathy || ||	TRUE	igd	NA	NA	NA	NA	NA	NA	NA	10	1781456	1	4.85601e-10	0.0019	450243	ebi-a-GCST90000025	Appendicular lean mass || id:ebi-a-GCST90000025	TRUE	reported	igd	6.8425219395e-05	30.8099473830334	2	2	TRUE
76	rs112873218	T	C	T	C	0.0216	0.0153	0.1054	0.1187	FALSE	FALSE	FALSE	finn-b-DM_NEUROPATHY	11	1960119	0.0614	NA	0.8027	Diabetic neuropathy || id:finn-b-DM_NEUROPATHY	Diabetic neuropathy	Diabetic neuropathy || ||	TRUE	igd	NA	NA	NA	NA	NA	NA	NA	433	1960119	11	4.02161e-12	0.0031	450243	ebi-a-GCST90000025	Appendicular lean mass || id:ebi-a-GCST90000025	TRUE	reported	igd	8.79846686208e-05	39.6177909427052	2	1	TRUE
77	rs113146332	C	G	C	G	0.0311	0.3136	0.0381	0.01238	FALSE	TRUE	FALSE	finn-b-DM_NEUROPATHY	17	42565977	0.1729	NA	0.0697108	Diabetic neuropathy || id:finn-b-DM_NEUROPATHY	Diabetic neuropathy	Diabetic neuropathy || ||	TRUE	igd	NA	NA	NA	NA	NA	NA	NA	587	42565977	17	2.98696e-10	0.0049	450243	ebi-a-GCST90000025	Appendicular lean mass || id:ebi-a-GCST90000025	TRUE	reported	igd	7.08933785838e-05	31.9213686806235	2	1	TRUE
78	rs113232639	A	G	A	G	0.0327	-0.0364	0.493	0.4665	FALSE	FALSE	FALSE	finn-b-DM_NEUROPATHY	18	20720973	0.0394	NA	0.3552	Diabetic neuropathy || id:finn-b-DM_NEUROPATHY	Diabetic neuropathy	Diabetic neuropathy || ||	TRUE	igd	TRUE	rs113232639	rs11082304	A	G	T	G	613	20715656	18	4.78961e-64	0.0019	450243	ebi-a-GCST90000025	Appendicular lean mass || id:ebi-a-GCST90000025	TRUE	reported	igd	0.00053454020958	240.80063612401	2	1	TRUE
79	rs113289555	T	G	T	G	-0.0206	-0.0932	0.2333	0.2025	FALSE	FALSE	FALSE	finn-b-DM_NEUROPATHY	4	1006200	0.049	NA	0.0571597	Diabetic neuropathy || id:finn-b-DM_NEUROPATHY	Diabetic neuropathy	Diabetic neuropathy || ||	TRUE	igd	TRUE	rs113289555	rs34627176	T	G	A	G	166	996998	4	7.32656e-20	0.0023	450243	ebi-a-GCST90000025	Appendicular lean mass || id:ebi-a-GCST90000025	TRUE	reported	igd	0.0001518114884792	68.3621345417639	2	1	TRUE
80	rs113671109	C	T	C	T	-0.015	-0.0279	0.22	0.25	FALSE	FALSE	FALSE	finn-b-DM_NEUROPATHY	3	12620885	0.0453	NA	0.5372	Diabetic neuropathy || id:finn-b-DM_NEUROPATHY	Diabetic neuropathy	Diabetic neuropathy || ||	TRUE	igd	NA	NA	NA	NA	NA	NA	NA	126	12620885	3	4.22863e-11	0.0023	450243	ebi-a-GCST90000025	Appendicular lean mass || id:ebi-a-GCST90000025	TRUE	reported	igd	7.722e-05	34.7702949821785	2	1	TRUE
81	rs113827862	C	T	C	T	-0.0235	0.0152	0.0608	0.0756	FALSE	FALSE	FALSE	finn-b-DM_NEUROPATHY	14	89849527	0.0737	NA	0.8362	Diabetic neuropathy || id:finn-b-DM_NEUROPATHY	Diabetic neuropathy	Diabetic neuropathy || ||	TRUE	igd	NA	NA	NA	NA	NA	NA	NA	513	89849527	14	4.66702e-09	0.004	450243	ebi-a-GCST90000025	Appendicular lean mass || id:ebi-a-GCST90000025	TRUE	reported	igd	6.307066112e-05	28.398788663706	2	1	TRUE
82	rs113898003	C	T	C	T	-0.036	-0.0022	0.2635	0.2475	FALSE	FALSE	FALSE	finn-b-DM_NEUROPATHY	6	130345835	0.0451	NA	0.9611	Diabetic neuropathy || id:finn-b-DM_NEUROPATHY	Diabetic neuropathy	Diabetic neuropathy || ||	TRUE	igd	TRUE	rs113898003	rs1415701	C	T	A	G	257	130341235	6	1.19207e-63	0.0021	450243	ebi-a-GCST90000025	Appendicular lean mass || id:ebi-a-GCST90000025	TRUE	reported	igd	0.000503023608	226.595835344181	2	1	TRUE
83	rs11421589	CT	C	CT	C	0.0119	-0.0359	0.5556	0.456	FALSE	FALSE	FALSE	finn-b-DM_NEUROPATHY	10	115193949	0.0393	NA	0.361	Diabetic neuropathy || id:finn-b-DM_NEUROPATHY	Diabetic neuropathy	Diabetic neuropathy || ||	TRUE	igd	NA	NA	NA	NA	NA	NA	NA	395	115193949	10	5.98894e-10	0.0019	450243	ebi-a-GCST90000025	Appendicular lean mass || id:ebi-a-GCST90000025	TRUE	reported	igd	6.99294650208e-05	31.4873141514636	2	1	TRUE
84	rs115010283	C	G	C	G	0.034	-0.0112	0.3162	0.3273	FALSE	TRUE	FALSE	finn-b-DM_NEUROPATHY	3	172163449	0.0415	NA	0.788099	Diabetic neuropathy || id:finn-b-DM_NEUROPATHY	Diabetic neuropathy	Diabetic neuropathy || ||	TRUE	igd	TRUE	rs115010283	rs509035	C	G	A	G	148	172162393	3	2.3518e-63	0.002	450243	ebi-a-GCST90000025	Appendicular lean mass || id:ebi-a-GCST90000025	TRUE	reported	igd	0.00049989499872	225.18579337058	2	1	TRUE
85	rs115105539	C	G	C	G	0.0231	-0.0615	0.1667	0.1384	FALSE	TRUE	FALSE	finn-b-DM_NEUROPATHY	8	49409496	0.0565	NA	0.2764	Diabetic neuropathy || id:finn-b-DM_NEUROPATHY	Diabetic neuropathy	Diabetic neuropathy || ||	TRUE	igd	NA	NA	NA	NA	NA	NA	NA	353	49409496	8	7.82528e-20	0.0025	450243	ebi-a-GCST90000025	Appendicular lean mass || id:ebi-a-GCST90000025	TRUE	reported	igd	0.0001482487148142	66.7575463271073	2	1	TRUE
86	rs11580040	G	A	G	A	0.0325	0.0161	0.08	0.02525	FALSE	FALSE	FALSE	finn-b-DM_NEUROPATHY	1	155198222	0.1259	NA	0.898	Diabetic neuropathy || id:finn-b-DM_NEUROPATHY	Diabetic neuropathy	Diabetic neuropathy || ||	TRUE	igd	NA	NA	NA	NA	NA	NA	NA	26	155198222	1	6.76083e-21	0.0035	450243	ebi-a-GCST90000025	Appendicular lean mass || id:ebi-a-GCST90000025	TRUE	reported	igd	0.00015548	70.0143565121505	2	1	TRUE
87	rs11590254	T	A	T	A	0.0186	-0.0177	0.3114	0.3617	FALSE	TRUE	FALSE	finn-b-DM_NEUROPATHY	1	92316573	0.0407	NA	0.664099	Diabetic neuropathy || id:finn-b-DM_NEUROPATHY	Diabetic neuropathy	Diabetic neuropathy || ||	TRUE	igd	NA	NA	NA	NA	NA	NA	NA	17	92316573	1	4.33611e-20	0.002	450243	ebi-a-GCST90000025	Appendicular lean mass || id:ebi-a-GCST90000025	TRUE	reported	igd	0.0001483684332768	66.8114644792894	2	1	TRUE
88	rs115912456	G	A	G	A	0.0577	-0.0976	0.0412	0.01744	FALSE	FALSE	FALSE	finn-b-DM_NEUROPATHY	5	82815158	0.1476	NA	0.5085	Diabetic neuropathy || id:finn-b-DM_NEUROPATHY	Diabetic neuropathy	Diabetic neuropathy || ||	TRUE	igd	NA	NA	NA	NA	NA	NA	NA	219	82815158	5	3.69233e-34	0.0047	450243	ebi-a-GCST90000025	Appendicular lean mass || id:ebi-a-GCST90000025	TRUE	reported	igd	0.0002630309559648	118.458478891492	2	1	TRUE
89	rs116008080	A	G	A	G	-0.0415	-0.1194	0.0238	0.02789	FALSE	FALSE	FALSE	finn-b-DM_NEUROPATHY	16	67254841	0.1195	NA	0.3176	Diabetic neuropathy || id:finn-b-DM_NEUROPATHY	Diabetic neuropathy	Diabetic neuropathy || ||	TRUE	igd	NA	NA	NA	NA	NA	NA	NA	575	67254841	16	4.05695e-11	0.0063	450243	ebi-a-GCST90000025	Appendicular lean mass || id:ebi-a-GCST90000025	TRUE	reported	igd	8.002799742e-05	36.0347693768089	2	1	TRUE
90	rs116052377	A	G	A	G	0.0225	0.048	0.0809	0.04084	FALSE	FALSE	FALSE	finn-b-DM_NEUROPATHY	4	124787756	0.0986	NA	0.626	Diabetic neuropathy || id:finn-b-DM_NEUROPATHY	Diabetic neuropathy	Diabetic neuropathy || ||	TRUE	igd	NA	NA	NA	NA	NA	NA	NA	193	124787756	4	7.89042e-11	0.0035	450243	ebi-a-GCST90000025	Appendicular lean mass || id:ebi-a-GCST90000025	TRUE	reported	igd	7.5284629875e-05	33.8987790965874	2	1	TRUE
91	rs11605297	A	G	A	G	0.0146	0.0537	0.2328	0.2664	FALSE	FALSE	FALSE	finn-b-DM_NEUROPATHY	11	58296806	0.0452	NA	0.2342	Diabetic neuropathy || id:finn-b-DM_NEUROPATHY	Diabetic neuropathy	Diabetic neuropathy || ||	TRUE	igd	NA	NA	NA	NA	NA	NA	NA	446	58296806	11	8.03341e-11	0.0022	450243	ebi-a-GCST90000025	Appendicular lean mass || id:ebi-a-GCST90000025	TRUE	reported	igd	7.61425254912e-05	34.2850973735841	2	1	TRUE
92	rs116092985	G	A	G	A	-0.0401	0.0218	0.0958	0.06977	FALSE	FALSE	FALSE	finn-b-DM_NEUROPATHY	16	2160973	0.0777	NA	0.778999	Diabetic neuropathy || id:finn-b-DM_NEUROPATHY	Diabetic neuropathy	Diabetic neuropathy || ||	TRUE	igd	NA	NA	NA	NA	NA	NA	NA	561	2160973	16	1.16788e-34	0.0033	450243	ebi-a-GCST90000025	Appendicular lean mass || id:ebi-a-GCST90000025	TRUE	reported	igd	0.0002785792422072	125.462747907849	2	1	TRUE
93	rs11612462	G	T	G	T	0.015	-0.009	0.1698	0.1448	FALSE	FALSE	FALSE	finn-b-DM_NEUROPATHY	12	104411368	0.0555	NA	0.8714	Diabetic neuropathy || id:finn-b-DM_NEUROPATHY	Diabetic neuropathy	Diabetic neuropathy || ||	TRUE	igd	NA	NA	NA	NA	NA	NA	NA	476	104411368	12	2.54701e-09	0.0025	450243	ebi-a-GCST90000025	Appendicular lean mass || id:ebi-a-GCST90000025	TRUE	reported	igd	6.3435582e-05	28.5631117928823	2	1	TRUE
94	rs11633371	T	G	T	G	0.0216	0.0429	0.4764	0.5905	FALSE	FALSE	FALSE	finn-b-DM_NEUROPATHY	15	89356832	0.0397	NA	0.2793	Diabetic neuropathy || id:finn-b-DM_NEUROPATHY	Diabetic neuropathy	Diabetic neuropathy || ||	TRUE	igd	NA	NA	NA	NA	NA	NA	NA	552	89356832	15	7.49376e-30	0.0019	450243	ebi-a-GCST90000025	Appendicular lean mass || id:ebi-a-GCST90000025	TRUE	reported	igd	0.0002327602894848	104.822624042242	2	1	TRUE
95	rs116339650	G	A	G	A	-0.0175	0.1056	0.127	0.1639	FALSE	FALSE	FALSE	finn-b-DM_NEUROPATHY	4	26200972	0.0528	NA	0.0453096	Diabetic neuropathy || id:finn-b-DM_NEUROPATHY	Diabetic neuropathy	Diabetic neuropathy || ||	TRUE	igd	NA	NA	NA	NA	NA	NA	NA	190	26200972	4	1.05201e-09	0.0029	450243	ebi-a-GCST90000025	Appendicular lean mass || id:ebi-a-GCST90000025	TRUE	reported	igd	6.79084875e-05	30.5772617760866	2	1	TRUE
96	rs116493405	A	G	A	G	0.0287	-0.1469	0.0537	0.02882	FALSE	FALSE	FALSE	finn-b-DM_NEUROPATHY	3	114733556	0.1148	NA	0.2008	Diabetic neuropathy || id:finn-b-DM_NEUROPATHY	Diabetic neuropathy	Diabetic neuropathy || ||	TRUE	igd	NA	NA	NA	NA	NA	NA	NA	162	114733556	3	9.52138e-12	0.0042	450243	ebi-a-GCST90000025	Appendicular lean mass || id:ebi-a-GCST90000025	TRUE	reported	igd	8.37137727678e-05	37.6945283159251	2	1	TRUE
97	rs11672848	T	C	T	C	-0.0171	0.0062	0.5246	0.4956	FALSE	FALSE	FALSE	finn-b-DM_NEUROPATHY	19	37570704	0.039	NA	0.8746	Diabetic neuropathy || id:finn-b-DM_NEUROPATHY	Diabetic neuropathy	Diabetic neuropathy || ||	TRUE	igd	NA	NA	NA	NA	NA	NA	NA	650	37570704	19	7.73393e-19	0.0019	450243	ebi-a-GCST90000025	Appendicular lean mass || id:ebi-a-GCST90000025	TRUE	reported	igd	0.0001458510903288	65.677719927791	2	1	TRUE
98	rs11684531	G	A	G	A	-0.0172	0.0113	0.1328	0.07292	FALSE	FALSE	FALSE	finn-b-DM_NEUROPATHY	2	219835489	0.0763	NA	0.8824	Diabetic neuropathy || id:finn-b-DM_NEUROPATHY	Diabetic neuropathy	Diabetic neuropathy || ||	TRUE	igd	NA	NA	NA	NA	NA	NA	NA	123	219835489	2	4.16697e-10	0.0028	450243	ebi-a-GCST90000025	Appendicular lean mass || id:ebi-a-GCST90000025	TRUE	reported	igd	6.81403301888e-05	30.6816610630511	2	1	TRUE
99	rs1168768	T	C	T	C	0.0332	-0.0555	0.975	0.9765	FALSE	FALSE	FALSE	finn-b-DM_NEUROPATHY	12	66509650	0.1329	NA	0.6765	Diabetic neuropathy || id:finn-b-DM_NEUROPATHY	Diabetic neuropathy	Diabetic neuropathy || ||	TRUE	igd	NA	NA	NA	NA	NA	NA	NA	455	66509650	12	3.60903e-08	0.006	450243	ebi-a-GCST90000025	Appendicular lean mass || id:ebi-a-GCST90000025	TRUE	reported	igd	5.37342e-05	24.1946400218259	2	1	TRUE
100	rs116919274	A	G	A	G	0.0271	0.1365	0.046	0.01269	FALSE	FALSE	FALSE	finn-b-DM_NEUROPATHY	19	17359808	0.1732	NA	0.4304	Diabetic neuropathy || id:finn-b-DM_NEUROPATHY	Diabetic neuropathy	Diabetic neuropathy || ||	TRUE	igd	NA	NA	NA	NA	NA	NA	NA	643	17359808	19	3.52298e-09	0.0046	450243	ebi-a-GCST90000025	Appendicular lean mass || id:ebi-a-GCST90000025	TRUE	reported	igd	6.445769688e-05	29.0233686804489	2	1	TRUE
101	rs117068593	T	C	T	C	0.0403	0.0036	0.1895	0.1431	FALSE	FALSE	FALSE	finn-b-DM_NEUROPATHY	14	93118229	0.0564	NA	0.9491	Diabetic neuropathy || id:finn-b-DM_NEUROPATHY	Diabetic neuropathy	Diabetic neuropathy || ||	TRUE	igd	NA	NA	NA	NA	NA	NA	NA	521	93118229	14	8.82673e-62	0.0024	450243	ebi-a-GCST90000025	Appendicular lean mass || id:ebi-a-GCST90000025	TRUE	reported	igd	0.000498887154155	224.731566865744	2	1	TRUE
102	rs117203652	A	G	A	G	-0.0346	-0.2235	0.03	0.006014	FALSE	FALSE	FALSE	finn-b-DM_NEUROPATHY	19	49918548	0.255	NA	0.3808	Diabetic neuropathy || id:finn-b-DM_NEUROPATHY	Diabetic neuropathy	Diabetic neuropathy || ||	TRUE	igd	TRUE	rs117203652	rs117137947	A	G	T	C	640	49857801	19	4.31599e-10	0.0055	450243	ebi-a-GCST90000025	Appendicular lean mass || id:ebi-a-GCST90000025	TRUE	reported	igd	6.9674712e-05	31.3725978823141	2	1	TRUE
103	rs11720869	A	G	A	G	0.0141	-0.0319	0.6686	0.5761	FALSE	FALSE	FALSE	finn-b-DM_NEUROPATHY	3	185619716	0.0398	NA	0.4225	Diabetic neuropathy || id:finn-b-DM_NEUROPATHY	Diabetic neuropathy	Diabetic neuropathy || ||	TRUE	igd	NA	NA	NA	NA	NA	NA	NA	137	185619716	3	2.53805e-12	0.002	450243	ebi-a-GCST90000025	Appendicular lean mass || id:ebi-a-GCST90000025	TRUE	reported	igd	8.81022697848e-05	39.6707491332208	2	1	TRUE
104	rs11721522	G	A	G	A	0.0106	0.0168	0.4125	0.3221	FALSE	FALSE	FALSE	finn-b-DM_NEUROPATHY	4	156976051	0.0416	NA	0.6862	Diabetic neuropathy || id:finn-b-DM_NEUROPATHY	Diabetic neuropathy	Diabetic neuropathy || ||	TRUE	igd	NA	NA	NA	NA	NA	NA	NA	195	156976051	4	4.03005e-08	0.0019	450243	ebi-a-GCST90000025	Appendicular lean mass || id:ebi-a-GCST90000025	TRUE	reported	igd	5.44594875e-05	24.5212295250803	2	1	TRUE
105	rs11727162	T	C	T	C	-0.017	-0.0251	0.4987	0.5513	FALSE	FALSE	FALSE	finn-b-DM_NEUROPATHY	4	88606761	0.0394	NA	0.5232	Diabetic neuropathy || id:finn-b-DM_NEUROPATHY	Diabetic neuropathy	Diabetic neuropathy || ||	TRUE	igd	NA	NA	NA	NA	NA	NA	NA	200	88606761	4	2.15477e-19	0.0019	450243	ebi-a-GCST90000025	Appendicular lean mass || id:ebi-a-GCST90000025	TRUE	reported	igd	0.00014449902318	65.0687870717578	2	1	TRUE
106	rs117335233	G	T	G	T	-0.0236	0.0313	0.053	0.03782	FALSE	FALSE	FALSE	finn-b-DM_NEUROPATHY	10	79914330	0.1021	NA	0.759	Diabetic neuropathy || id:finn-b-DM_NEUROPATHY	Diabetic neuropathy	Diabetic neuropathy || ||	TRUE	igd	NA	NA	NA	NA	NA	NA	NA	405	79914330	10	2.561e-08	0.0042	450243	ebi-a-GCST90000025	Appendicular lean mass || id:ebi-a-GCST90000025	TRUE	reported	igd	5.590875872e-05	25.1738228720405	2	1	TRUE
107	rs1177765	C	T	C	T	-0.0232	-0.0079	0.4681	0.4871	FALSE	FALSE	FALSE	finn-b-DM_NEUROPATHY	5	32829929	0.039	NA	0.8396	Diabetic neuropathy || id:finn-b-DM_NEUROPATHY	Diabetic neuropathy	Diabetic neuropathy || ||	TRUE	igd	NA	NA	NA	NA	NA	NA	NA	206	32829929	5	1.3219e-34	0.0019	450243	ebi-a-GCST90000025	Appendicular lean mass || id:ebi-a-GCST90000025	TRUE	reported	igd	0.0002680245631872	120.708000062958	2	1	TRUE
108	rs11778491	C	G	C	G	-0.0247	-0.0324	0.2518	0.1872	FALSE	TRUE	FALSE	finn-b-DM_NEUROPATHY	8	120451362	0.0502	NA	0.519	Diabetic neuropathy || id:finn-b-DM_NEUROPATHY	Diabetic neuropathy	Diabetic neuropathy || ||	TRUE	igd	NA	NA	NA	NA	NA	NA	NA	349	120451362	8	8.38687e-30	0.0022	450243	ebi-a-GCST90000025	Appendicular lean mass || id:ebi-a-GCST90000025	TRUE	reported	igd	0.0002298779586168	103.524279915721	2	1	TRUE
109	rs117818446	A	G	A	G	0.0423	0.2135	0.0202	0.01061	FALSE	FALSE	FALSE	finn-b-DM_NEUROPATHY	8	67223589	0.1927	NA	0.2679	Diabetic neuropathy || id:finn-b-DM_NEUROPATHY	Diabetic neuropathy	Diabetic neuropathy || ||	TRUE	igd	NA	NA	NA	NA	NA	NA	NA	333	67223589	8	5.28896e-10	0.0068	450243	ebi-a-GCST90000025	Appendicular lean mass || id:ebi-a-GCST90000025	TRUE	reported	igd	7.08271122168e-05	31.8915286164803	2	1	TRUE
110	rs117972846	G	T	G	T	0.0335	0.1351	0.0285	0.02801	FALSE	FALSE	FALSE	finn-b-DM_NEUROPATHY	17	26947476	0.1187	NA	0.2554	Diabetic neuropathy || id:finn-b-DM_NEUROPATHY	Diabetic neuropathy	Diabetic neuropathy || ||	TRUE	igd	NA	NA	NA	NA	NA	NA	NA	592	26947476	17	5.47293e-09	0.0057	450243	ebi-a-GCST90000025	Appendicular lean mass || id:ebi-a-GCST90000025	TRUE	reported	igd	6.2145154875e-05	27.9820356240125	2	1	TRUE
111	rs11867855	T	G	T	G	-0.0132	0.0548	0.2372	0.2555	FALSE	FALSE	FALSE	finn-b-DM_NEUROPATHY	17	18262584	0.0448	NA	0.221	Diabetic neuropathy || id:finn-b-DM_NEUROPATHY	Diabetic neuropathy	Diabetic neuropathy || ||	TRUE	igd	NA	NA	NA	NA	NA	NA	NA	609	18262584	17	2.93103e-09	0.0022	450243	ebi-a-GCST90000025	Appendicular lean mass || id:ebi-a-GCST90000025	TRUE	reported	igd	6.30526330368e-05	28.3906706576605	2	1	TRUE
112	rs1190540	G	A	G	A	0.0125	0.0211	0.6983	0.6656	FALSE	FALSE	FALSE	finn-b-DM_NEUROPATHY	14	102897009	0.0413	NA	0.609799	Diabetic neuropathy || id:finn-b-DM_NEUROPATHY	Diabetic neuropathy	Diabetic neuropathy || ||	TRUE	igd	NA	NA	NA	NA	NA	NA	NA	522	102897009	14	1.61901e-09	0.0021	450243	ebi-a-GCST90000025	Appendicular lean mass || id:ebi-a-GCST90000025	TRUE	reported	igd	6.5836596875e-05	29.6442868925627	2	1	TRUE
113	rs11959466	T	C	T	C	0.038	0.0641	0.0564	0.0748	FALSE	FALSE	FALSE	finn-b-DM_NEUROPATHY	5	42803824	0.0746	NA	0.3903	Diabetic neuropathy || id:finn-b-DM_NEUROPATHY	Diabetic neuropathy	Diabetic neuropathy || ||	TRUE	igd	NA	NA	NA	NA	NA	NA	NA	207	42803824	5	2.24078e-19	0.0042	450243	ebi-a-GCST90000025	Appendicular lean mass || id:ebi-a-GCST90000025	TRUE	reported	igd	0.00015369658752	69.2111427780557	2	1	TRUE
114	rs1202186	T	C	T	C	-0.012	0.097	0.6548	0.6885	FALSE	FALSE	FALSE	finn-b-DM_NEUROPATHY	7	87213258	0.0422	NA	0.0216401	Diabetic neuropathy || id:finn-b-DM_NEUROPATHY	Diabetic neuropathy	Diabetic neuropathy || ||	TRUE	igd	NA	NA	NA	NA	NA	NA	NA	322	87213258	7	1.65299e-09	0.002	450243	ebi-a-GCST90000025	Appendicular lean mass || id:ebi-a-GCST90000025	TRUE	reported	igd	6.509864448e-05	29.3119869599378	2	1	TRUE
115	rs12051245	C	T	C	T	0.0299	0.0541	0.2318	0.338	FALSE	FALSE	FALSE	finn-b-DM_NEUROPATHY	16	783865	0.0415	NA	0.1925	Diabetic neuropathy || id:finn-b-DM_NEUROPATHY	Diabetic neuropathy	Diabetic neuropathy || ||	TRUE	igd	NA	NA	NA	NA	NA	NA	NA	572	783865	16	2.56389e-40	0.0022	450243	ebi-a-GCST90000025	Appendicular lean mass || id:ebi-a-GCST90000025	TRUE	reported	igd	0.0003183905042552	143.398115624709	2	1	TRUE
116	rs12074850	G	A	G	A	0.0393	0.0709	0.0898	0.05746	FALSE	FALSE	FALSE	finn-b-DM_NEUROPATHY	1	51248316	0.0831	NA	0.3937	Diabetic neuropathy || id:finn-b-DM_NEUROPATHY	Diabetic neuropathy	Diabetic neuropathy || ||	TRUE	igd	NA	NA	NA	NA	NA	NA	NA	37	51248316	1	2.72207e-33	0.0033	450243	ebi-a-GCST90000025	Appendicular lean mass || id:ebi-a-GCST90000025	TRUE	reported	igd	0.0002524807457208	113.705891982479	2	1	TRUE
117	rs12099669	A	G	A	G	0.0331	0.0347	0.6962	0.6606	FALSE	FALSE	FALSE	finn-b-DM_NEUROPATHY	12	46783653	0.0413	NA	0.4003	Diabetic neuropathy || id:finn-b-DM_NEUROPATHY	Diabetic neuropathy	Diabetic neuropathy || ||	TRUE	igd	NA	NA	NA	NA	NA	NA	NA	491	46783653	12	1.39187e-58	0.002	450243	ebi-a-GCST90000025	Appendicular lean mass || id:ebi-a-GCST90000025	TRUE	reported	igd	0.0004634552131832	208.763291074387	2	1	TRUE
118	rs12150907	A	G	A	G	-0.0219	0.0139	0.1977	0.1469	FALSE	FALSE	FALSE	finn-b-DM_NEUROPATHY	19	4940630	0.0551	NA	0.8005	Diabetic neuropathy || id:finn-b-DM_NEUROPATHY	Diabetic neuropathy	Diabetic neuropathy || ||	TRUE	igd	NA	NA	NA	NA	NA	NA	NA	637	4940630	19	7.21938e-20	0.0024	450243	ebi-a-GCST90000025	Appendicular lean mass || id:ebi-a-GCST90000025	TRUE	reported	igd	0.0001521464021262	68.512972241928	2	1	TRUE
119	rs12185775	C	G	C	G	-0.0167	0.0659	0.1172	0.1374	FALSE	TRUE	FALSE	finn-b-DM_NEUROPATHY	20	20293769	0.0573	NA	0.2503	Diabetic neuropathy || id:finn-b-DM_NEUROPATHY	Diabetic neuropathy	Diabetic neuropathy || ||	TRUE	igd	NA	NA	NA	NA	NA	NA	NA	655	20293769	20	3.661e-08	0.003	450243	ebi-a-GCST90000025	Appendicular lean mass || id:ebi-a-GCST90000025	TRUE	reported	igd	5.77102391648e-05	25.9850153932518	2	1	TRUE
120	rs12188208	C	A	C	A	-0.0195	-0.0737	0.2349	0.1801	FALSE	FALSE	FALSE	finn-b-DM_NEUROPATHY	5	77442791	0.0505	NA	0.1442	Diabetic neuropathy || id:finn-b-DM_NEUROPATHY	Diabetic neuropathy	Diabetic neuropathy || ||	TRUE	igd	NA	NA	NA	NA	NA	NA	NA	218	77442791	5	1.40088e-18	0.0022	450243	ebi-a-GCST90000025	Appendicular lean mass || id:ebi-a-GCST90000025	TRUE	reported	igd	0.000136678573395	61.5467096804145	2	1	TRUE
121	rs12230946	A	G	A	G	0.0271	-0.0136	0.0911	0.1555	FALSE	FALSE	FALSE	finn-b-DM_NEUROPATHY	12	53500947	0.054	NA	0.8005	Diabetic neuropathy || id:finn-b-DM_NEUROPATHY	Diabetic neuropathy	Diabetic neuropathy || ||	TRUE	igd	TRUE	rs12230946	rs11170417	A	G	T	C	464	53498725	12	1.45011e-16	0.0033	450243	ebi-a-GCST90000025	Appendicular lean mass || id:ebi-a-GCST90000025	TRUE	reported	igd	0.0001216194563678	54.7647261107123	2	1	TRUE
122	rs12334478	G	C	G	C	-0.0161	-0.042	0.4964	0.4226	FALSE	TRUE	TRUE	finn-b-DM_NEUROPATHY	8	141998765	0.0395	NA	0.2873	Diabetic neuropathy || id:finn-b-DM_NEUROPATHY	Diabetic neuropathy	Diabetic neuropathy || ||	TRUE	igd	NA	NA	NA	NA	NA	NA	NA	340	141998765	8	2.26621e-17	0.0019	450243	ebi-a-GCST90000025	Appendicular lean mass || id:ebi-a-GCST90000025	TRUE	reported	igd	0.0001295982812768	58.3580228598091	2	1	FALSE
123	rs12340775	A	G	A	G	-0.0287	-0.0567	0.0552	0.07947	FALSE	FALSE	FALSE	finn-b-DM_NEUROPATHY	9	13226945	0.0717	NA	0.4295	Diabetic neuropathy || id:finn-b-DM_NEUROPATHY	Diabetic neuropathy	Diabetic neuropathy || ||	TRUE	igd	NA	NA	NA	NA	NA	NA	NA	382	13226945	9	1.73181e-11	0.0043	450243	ebi-a-GCST90000025	Appendicular lean mass || id:ebi-a-GCST90000025	TRUE	reported	igd	8.59157432448e-05	38.686113900511	2	1	TRUE
124	rs12344515	T	C	T	C	-0.0163	-0.0401	0.2402	0.2101	FALSE	FALSE	FALSE	finn-b-DM_NEUROPATHY	9	113801231	0.0482	NA	0.4049	Diabetic neuropathy || id:finn-b-DM_NEUROPATHY	Diabetic neuropathy	Diabetic neuropathy || ||	TRUE	igd	NA	NA	NA	NA	NA	NA	NA	385	113801231	9	2.27719e-13	0.0022	450243	ebi-a-GCST90000025	Appendicular lean mass || id:ebi-a-GCST90000025	TRUE	reported	igd	9.69789542648e-05	43.6681362373248	2	1	TRUE
125	rs12347137	C	A	C	A	-0.046	-0.0133	0.2023	0.2323	FALSE	FALSE	FALSE	finn-b-DM_NEUROPATHY	9	119122721	0.0461	NA	0.772499	Diabetic neuropathy || id:finn-b-DM_NEUROPATHY	Diabetic neuropathy	Diabetic neuropathy || ||	TRUE	igd	NA	NA	NA	NA	NA	NA	NA	365	119122721	9	9.79716e-85	0.0024	450243	ebi-a-GCST90000025	Appendicular lean mass || id:ebi-a-GCST90000025	TRUE	reported	igd	0.00068293777272	307.696723442206	2	1	TRUE
126	rs12351226	T	C	T	C	0.0218	0.0632	0.1712	0.1061	FALSE	FALSE	FALSE	finn-b-DM_NEUROPATHY	9	98405230	0.0634	NA	0.3191	Diabetic neuropathy || id:finn-b-DM_NEUROPATHY	Diabetic neuropathy	Diabetic neuropathy || ||	TRUE	igd	NA	NA	NA	NA	NA	NA	NA	383	98405230	9	9.13482e-18	0.0025	450243	ebi-a-GCST90000025	Appendicular lean mass || id:ebi-a-GCST90000025	TRUE	reported	igd	0.0001348641394688	60.7295552577821	2	1	TRUE
127	rs12461874	A	C	A	C	-0.0181	0.0529	0.2784	0.2169	FALSE	FALSE	FALSE	finn-b-DM_NEUROPATHY	19	17180358	0.0473	NA	0.2631	Diabetic neuropathy || id:finn-b-DM_NEUROPATHY	Diabetic neuropathy	Diabetic neuropathy || ||	TRUE	igd	NA	NA	NA	NA	NA	NA	NA	642	17180358	19	1.26386e-17	0.0021	450243	ebi-a-GCST90000025	Appendicular lean mass || id:ebi-a-GCST90000025	TRUE	reported	igd	0.0001316293997568	59.272754613013	2	1	TRUE
128	rs12483401	C	T	C	T	-0.0387	-0.0808	0.0216	0.01669	FALSE	FALSE	FALSE	finn-b-DM_NEUROPATHY	21	35443829	0.1502	NA	0.590599	Diabetic neuropathy || id:finn-b-DM_NEUROPATHY	Diabetic neuropathy	Diabetic neuropathy || ||	TRUE	igd	NA	NA	NA	NA	NA	NA	NA	675	35443829	21	9.22104e-09	0.0067	450243	ebi-a-GCST90000025	Appendicular lean mass || id:ebi-a-GCST90000025	TRUE	reported	igd	6.33026835072e-05	28.5032678583094	2	1	TRUE
129	rs12512942	A	G	A	G	-0.0162	-0.0466	0.6376	0.5828	FALSE	FALSE	FALSE	finn-b-DM_NEUROPATHY	4	177766307	0.0395	NA	0.2382	Diabetic neuropathy || id:finn-b-DM_NEUROPATHY	Diabetic neuropathy	Diabetic neuropathy || ||	TRUE	igd	NA	NA	NA	NA	NA	NA	NA	178	177766307	4	1.58016e-16	0.002	450243	ebi-a-GCST90000025	Appendicular lean mass || id:ebi-a-GCST90000025	TRUE	reported	igd	0.0001212820480512	54.6127741457185	2	1	TRUE
130	rs12517711	C	T	C	T	-0.0147	0.0299	0.3917	0.3548	FALSE	FALSE	FALSE	finn-b-DM_NEUROPATHY	5	60754661	0.041	NA	0.4663	Diabetic neuropathy || id:finn-b-DM_NEUROPATHY	Diabetic neuropathy	Diabetic neuropathy || ||	TRUE	igd	NA	NA	NA	NA	NA	NA	NA	217	60754661	5	2.78869e-14	0.0019	450243	ebi-a-GCST90000025	Appendicular lean mass || id:ebi-a-GCST90000025	TRUE	reported	igd	0.0001029760083198	46.3687958354208	2	1	TRUE
131	rs12519407	C	A	C	A	0.0181	-0.0174	0.2567	0.3052	FALSE	FALSE	FALSE	finn-b-DM_NEUROPATHY	5	137651012	0.0426	NA	0.6822	Diabetic neuropathy || id:finn-b-DM_NEUROPATHY	Diabetic neuropathy	Diabetic neuropathy || ||	TRUE	igd	NA	NA	NA	NA	NA	NA	NA	231	137651012	5	3.3752e-17	0.0022	450243	ebi-a-GCST90000025	Appendicular lean mass || id:ebi-a-GCST90000025	TRUE	reported	igd	0.0001250193241742	56.2958636063379	2	1	TRUE
132	rs12533452	T	C	T	C	0.0237	-0.0284	0.1569	0.1442	FALSE	FALSE	FALSE	finn-b-DM_NEUROPATHY	7	19016871	0.0559	NA	0.611399	Diabetic neuropathy || id:finn-b-DM_NEUROPATHY	Diabetic neuropathy	Diabetic neuropathy || ||	TRUE	igd	NA	NA	NA	NA	NA	NA	NA	294	19016871	7	1.31401e-19	0.0026	450243	ebi-a-GCST90000025	Appendicular lean mass || id:ebi-a-GCST90000025	TRUE	reported	igd	0.0001486033912782	66.9172836277703	2	1	TRUE
133	rs12536902	A	C	A	C	0.0479	-0.1412	0.0143	0.007724	FALSE	FALSE	FALSE	finn-b-DM_NEUROPATHY	7	33213009	0.2266	NA	0.5332	Diabetic neuropathy || id:finn-b-DM_NEUROPATHY	Diabetic neuropathy	Diabetic neuropathy || ||	TRUE	igd	NA	NA	NA	NA	NA	NA	NA	296	33213009	7	3.65603e-09	0.0081	450243	ebi-a-GCST90000025	Appendicular lean mass || id:ebi-a-GCST90000025	TRUE	reported	igd	6.46817581982e-05	29.1242633014723	2	1	TRUE
134	rs12541381	A	G	A	G	-0.0319	-0.0798	0.2575	0.2709	FALSE	FALSE	FALSE	finn-b-DM_NEUROPATHY	8	135649848	0.0446	NA	0.0736207	Diabetic neuropathy || id:finn-b-DM_NEUROPATHY	Diabetic neuropathy	Diabetic neuropathy || ||	TRUE	igd	NA	NA	NA	NA	NA	NA	NA	359	135649848	8	2.80931e-49	0.0022	450243	ebi-a-GCST90000025	Appendicular lean mass || id:ebi-a-GCST90000025	TRUE	reported	igd	0.000389121343875	175.26658295592	2	1	TRUE
135	rs12563442	C	T	C	T	0.0122	0.0101	0.2669	0.2995	FALSE	FALSE	FALSE	finn-b-DM_NEUROPATHY	1	19786695	0.0424	NA	0.8116	Diabetic neuropathy || id:finn-b-DM_NEUROPATHY	Diabetic neuropathy	Diabetic neuropathy || ||	TRUE	igd	NA	NA	NA	NA	NA	NA	NA	32	19786695	1	9.93299e-09	0.0021	450243	ebi-a-GCST90000025	Appendicular lean mass || id:ebi-a-GCST90000025	TRUE	reported	igd	5.82453756152e-05	26.225983704635	2	1	TRUE
136	rs1260326	C	T	C	T	0.0323	0.036	0.6045	0.6498	FALSE	FALSE	FALSE	finn-b-DM_NEUROPATHY	2	27730940	0.0412	NA	0.3826	Diabetic neuropathy || id:finn-b-DM_NEUROPATHY	Diabetic neuropathy	Diabetic neuropathy || ||	TRUE	igd	NA	NA	NA	NA	NA	NA	NA	73	27730940	2	6.15886e-64	0.0019	450243	ebi-a-GCST90000025	Appendicular lean mass || id:ebi-a-GCST90000025	TRUE	reported	igd	0.000498859024755	224.718889210632	2	1	TRUE
137	rs12616192	A	G	A	G	-0.0261	0.005	0.0676	0.1456	FALSE	FALSE	FALSE	finn-b-DM_NEUROPATHY	2	121568931	0.0564	NA	0.9301	Diabetic neuropathy || id:finn-b-DM_NEUROPATHY	Diabetic neuropathy	Diabetic neuropathy || ||	TRUE	igd	NA	NA	NA	NA	NA	NA	NA	117	121568931	2	6.82967e-12	0.0038	450243	ebi-a-GCST90000025	Appendicular lean mass || id:ebi-a-GCST90000025	TRUE	reported	igd	8.58736595808e-05	38.6671628540989	2	1	TRUE
138	rs12655296	T	C	T	C	-0.011	-0.019	0.6251	0.6293	FALSE	FALSE	FALSE	finn-b-DM_NEUROPATHY	5	15890643	0.0403	NA	0.637699	Diabetic neuropathy || id:finn-b-DM_NEUROPATHY	Diabetic neuropathy	Diabetic neuropathy || ||	TRUE	igd	NA	NA	NA	NA	NA	NA	NA	205	15890643	5	1.62002e-08	0.002	450243	ebi-a-GCST90000025	Appendicular lean mass || id:ebi-a-GCST90000025	TRUE	reported	igd	5.671269758e-05	25.535829876914	2	1	TRUE
139	rs12672217	A	G	A	G	0.0139	-0.0064	0.3609	0.4459	FALSE	FALSE	FALSE	finn-b-DM_NEUROPATHY	7	156310948	0.0391	NA	0.87	Diabetic neuropathy || id:finn-b-DM_NEUROPATHY	Diabetic neuropathy	Diabetic neuropathy || ||	TRUE	igd	NA	NA	NA	NA	NA	NA	NA	311	156310948	7	1.33414e-12	0.002	450243	ebi-a-GCST90000025	Appendicular lean mass || id:ebi-a-GCST90000025	TRUE	reported	igd	8.91282328398e-05	40.1327616441487	2	1	TRUE
140	rs12702693	T	C	T	C	0.0173	0.0058	0.4542	0.3637	FALSE	FALSE	FALSE	finn-b-DM_NEUROPATHY	7	8101039	0.0406	NA	0.8873	Diabetic neuropathy || id:finn-b-DM_NEUROPATHY	Diabetic neuropathy	Diabetic neuropathy || ||	TRUE	igd	NA	NA	NA	NA	NA	NA	NA	319	8101039	7	6.56145e-20	0.0019	450243	ebi-a-GCST90000025	Appendicular lean mass || id:ebi-a-GCST90000025	TRUE	reported	igd	0.0001483893946488	66.8209049497057	2	1	TRUE
141	rs12713004	G	A	G	A	0.0367	0.0323	0.7254	0.8201	FALSE	FALSE	FALSE	finn-b-DM_NEUROPATHY	2	23896049	0.051	NA	0.5264	Diabetic neuropathy || id:finn-b-DM_NEUROPATHY	Diabetic neuropathy	Diabetic neuropathy || ||	TRUE	igd	NA	NA	NA	NA	NA	NA	NA	99	23896049	2	2.39828e-68	0.0021	450243	ebi-a-GCST90000025	Appendicular lean mass || id:ebi-a-GCST90000025	TRUE	reported	igd	0.0005365870760952	241.723207277196	2	1	TRUE
142	rs12724708	T	A	T	A	0.0243	0.0756	0.3574	0.3492	FALSE	TRUE	FALSE	finn-b-DM_NEUROPATHY	1	219620569	0.0413	NA	0.0672001	Diabetic neuropathy || id:finn-b-DM_NEUROPATHY	Diabetic neuropathy	Diabetic neuropathy || ||	TRUE	igd	NA	NA	NA	NA	NA	NA	NA	8	219620569	1	1.65615e-35	0.002	450243	ebi-a-GCST90000025	Appendicular lean mass || id:ebi-a-GCST90000025	TRUE	reported	igd	0.0002712300551352	122.15202255394	2	1	TRUE
143	rs12773500	T	C	T	C	0.0171	-0.014	0.1375	0.1837	FALSE	FALSE	FALSE	finn-b-DM_NEUROPATHY	10	81232632	0.0504	NA	0.781601	Diabetic neuropathy || id:finn-b-DM_NEUROPATHY	Diabetic neuropathy	Diabetic neuropathy || ||	TRUE	igd	NA	NA	NA	NA	NA	NA	NA	406	81232632	10	5.05406e-10	0.0028	450243	ebi-a-GCST90000025	Appendicular lean mass || id:ebi-a-GCST90000025	TRUE	reported	igd	6.9355996875e-05	31.2290793129241	2	1	TRUE
144	rs12831751	C	A	C	A	0.0172	0.0154	0.2857	0.2947	FALSE	FALSE	FALSE	finn-b-DM_NEUROPATHY	12	29520017	0.0427	NA	0.718199	Diabetic neuropathy || id:finn-b-DM_NEUROPATHY	Diabetic neuropathy	Diabetic neuropathy || ||	TRUE	igd	NA	NA	NA	NA	NA	NA	NA	490	29520017	12	1.57398e-16	0.0021	450243	ebi-a-GCST90000025	Appendicular lean mass || id:ebi-a-GCST90000025	TRUE	reported	igd	0.0001207473977568	54.3719943902529	2	1	TRUE
145	rs12882130	G	C	G	C	-0.0202	-0.0086	0.3836	0.3789	FALSE	TRUE	FALSE	finn-b-DM_NEUROPATHY	14	103878774	0.0406	NA	0.8312	Diabetic neuropathy || id:finn-b-DM_NEUROPATHY	Diabetic neuropathy	Diabetic neuropathy || ||	TRUE	igd	NA	NA	NA	NA	NA	NA	NA	533	103878774	14	1.87715e-24	0.002	450243	ebi-a-GCST90000025	Appendicular lean mass || id:ebi-a-GCST90000025	TRUE	reported	igd	0.0001929629647232	86.8966060266616	2	1	TRUE
146	rs12907139	A	G	A	G	-0.0149	0.0175	0.5245	0.4914	FALSE	FALSE	FALSE	finn-b-DM_NEUROPATHY	15	73521566	0.0389	NA	0.653501	Diabetic neuropathy || id:finn-b-DM_NEUROPATHY	Diabetic neuropathy	Diabetic neuropathy || ||	TRUE	igd	NA	NA	NA	NA	NA	NA	NA	548	73521566	15	4.89328e-15	0.0019	450243	ebi-a-GCST90000025	Appendicular lean mass || id:ebi-a-GCST90000025	TRUE	reported	igd	0.000110738476995	49.8645245422097	2	1	TRUE
147	rs1290786	T	C	T	C	-0.0143	0.0018	0.4307	0.4095	FALSE	FALSE	FALSE	finn-b-DM_NEUROPATHY	3	169097381	0.0398	NA	0.9633	Diabetic neuropathy || id:finn-b-DM_NEUROPATHY	Diabetic neuropathy	Diabetic neuropathy || ||	TRUE	igd	NA	NA	NA	NA	NA	NA	NA	134	169097381	3	7.14167e-14	0.0019	450243	ebi-a-GCST90000025	Appendicular lean mass || id:ebi-a-GCST90000025	TRUE	reported	igd	0.0001002808776398	45.1550908215587	2	1	TRUE
148	rs12909863	C	G	C	G	0.0189	-0.0591	0.2512	0.2245	FALSE	TRUE	FALSE	finn-b-DM_NEUROPATHY	15	75825822	0.0468	NA	0.2065	Diabetic neuropathy || id:finn-b-DM_NEUROPATHY	Diabetic neuropathy	Diabetic neuropathy || ||	TRUE	igd	NA	NA	NA	NA	NA	NA	NA	557	75825822	15	6.04644e-18	0.0022	450243	ebi-a-GCST90000025	Appendicular lean mass || id:ebi-a-GCST90000025	TRUE	reported	igd	0.0001343813732352	60.5121355706651	2	1	TRUE
149	rs1291114	C	G	C	G	0.0173	-0.0022	0.8903	0.8782	FALSE	TRUE	FALSE	finn-b-DM_NEUROPATHY	20	35500850	0.0601	NA	0.9711	Diabetic neuropathy || id:finn-b-DM_NEUROPATHY	Diabetic neuropathy	Diabetic neuropathy || ||	TRUE	igd	NA	NA	NA	NA	NA	NA	NA	668	35500850	20	1.94599e-08	0.0031	450243	ebi-a-GCST90000025	Appendicular lean mass || id:ebi-a-GCST90000025	TRUE	reported	igd	5.84608604078e-05	26.3230151169805	2	1	TRUE
150	rs12926103	A	G	A	G	0.0272	-0.0639	0.0661	0.05622	FALSE	FALSE	FALSE	finn-b-DM_NEUROPATHY	16	86371775	0.0843	NA	0.4485	Diabetic neuropathy || id:finn-b-DM_NEUROPATHY	Diabetic neuropathy	Diabetic neuropathy || ||	TRUE	igd	NA	NA	NA	NA	NA	NA	NA	576	86371775	16	9.59843e-13	0.0038	450243	ebi-a-GCST90000025	Appendicular lean mass || id:ebi-a-GCST90000025	TRUE	reported	igd	9.13418153472e-05	41.1295871348921	2	1	TRUE
151	rs12943867	A	G	A	G	0.0184	-0.0523	0.3367	0.3712	FALSE	FALSE	FALSE	finn-b-DM_NEUROPATHY	17	79409710	0.0408	NA	0.2004	Diabetic neuropathy || id:finn-b-DM_NEUROPATHY	Diabetic neuropathy	Diabetic neuropathy || ||	TRUE	igd	NA	NA	NA	NA	NA	NA	NA	606	79409710	17	7.56833e-20	0.002	450243	ebi-a-GCST90000025	Appendicular lean mass || id:ebi-a-GCST90000025	TRUE	reported	igd	0.0001512233154432	68.0972346580593	2	1	TRUE
152	rs12962050	A	G	A	G	0.0153	-0.0701	0.6445	0.7073	FALSE	FALSE	FALSE	finn-b-DM_NEUROPATHY	18	35179808	0.043	NA	0.1026	Diabetic neuropathy || id:finn-b-DM_NEUROPATHY	Diabetic neuropathy	Diabetic neuropathy || ||	TRUE	igd	NA	NA	NA	NA	NA	NA	NA	626	35179808	18	1.51915e-14	0.002	450243	ebi-a-GCST90000025	Appendicular lean mass || id:ebi-a-GCST90000025	TRUE	reported	igd	0.000107269284555	48.3022112909754	2	1	TRUE
153	rs12997625	T	C	T	C	-0.017	0.0208	0.5266	0.543	FALSE	FALSE	FALSE	finn-b-DM_NEUROPATHY	2	202970250	0.0392	NA	0.596499	Diabetic neuropathy || id:finn-b-DM_NEUROPATHY	Diabetic neuropathy	Diabetic neuropathy || ||	TRUE	igd	NA	NA	NA	NA	NA	NA	NA	94	202970250	2	1.50107e-19	0.0019	450243	ebi-a-GCST90000025	Appendicular lean mass || id:ebi-a-GCST90000025	TRUE	reported	igd	0.00014409103032	64.8850389344195	2	1	TRUE
154	rs13037813	C	T	C	T	0.0292	-0.0285	0.2391	0.2231	FALSE	FALSE	FALSE	finn-b-DM_NEUROPATHY	20	47750588	0.0469	NA	0.5437	Diabetic neuropathy || id:finn-b-DM_NEUROPATHY	Diabetic neuropathy	Diabetic neuropathy || ||	TRUE	igd	NA	NA	NA	NA	NA	NA	NA	673	47750588	20	1.71199e-39	0.0022	450243	ebi-a-GCST90000025	Appendicular lean mass || id:ebi-a-GCST90000025	TRUE	reported	igd	0.0003102436196832	139.727747211849	2	1	TRUE
155	rs13103161	A	T	A	T	-0.0284	0.0722	0.3891	0.3412	FALSE	TRUE	FALSE	finn-b-DM_NEUROPATHY	4	106216459	0.0413	NA	0.0803304	Diabetic neuropathy || id:finn-b-DM_NEUROPATHY	Diabetic neuropathy	Diabetic neuropathy || ||	TRUE	igd	NA	NA	NA	NA	NA	NA	NA	172	106216459	4	2.37684e-48	0.0019	450243	ebi-a-GCST90000025	Appendicular lean mass || id:ebi-a-GCST90000025	TRUE	reported	igd	0.0003834405436128	172.706876615426	2	1	TRUE
156	rs13109280	G	A	G	A	0.0131	-0.0077	0.6618	0.6442	FALSE	FALSE	FALSE	finn-b-DM_NEUROPATHY	4	54380513	0.0408	NA	0.8509	Diabetic neuropathy || id:finn-b-DM_NEUROPATHY	Diabetic neuropathy	Diabetic neuropathy || ||	TRUE	igd	NA	NA	NA	NA	NA	NA	NA	192	54380513	4	9.14534e-11	0.002	450243	ebi-a-GCST90000025	Appendicular lean mass || id:ebi-a-GCST90000025	TRUE	reported	igd	7.68197612472e-05	34.5900633241067	2	1	TRUE
157	rs13123591	G	T	G	T	0.0185	-0.0455	0.3375	0.2613	FALSE	FALSE	FALSE	finn-b-DM_NEUROPATHY	4	120105990	0.0447	NA	0.3089	Diabetic neuropathy || id:finn-b-DM_NEUROPATHY	Diabetic neuropathy	Diabetic neuropathy || ||	TRUE	igd	NA	NA	NA	NA	NA	NA	NA	186	120105990	4	2.35288e-20	0.002	450243	ebi-a-GCST90000025	Appendicular lean mass || id:ebi-a-GCST90000025	TRUE	reported	igd	0.000153049921875	68.9198980599356	2	1	TRUE
158	rs13127468	A	C	A	C	-0.0123	-0.0096	0.4629	0.4248	FALSE	FALSE	FALSE	finn-b-DM_NEUROPATHY	4	8599658	0.0397	NA	0.8085	Diabetic neuropathy || id:finn-b-DM_NEUROPATHY	Diabetic neuropathy	Diabetic neuropathy || ||	TRUE	igd	NA	NA	NA	NA	NA	NA	NA	167	8599658	4	9.85825e-11	0.0019	450243	ebi-a-GCST90000025	Appendicular lean mass || id:ebi-a-GCST90000025	TRUE	reported	igd	7.52285258622e-05	33.8735149673196	2	1	TRUE
159	rs13170063	A	G	A	G	-0.0152	-0.0397	0.5921	0.6544	FALSE	FALSE	FALSE	finn-b-DM_NEUROPATHY	5	157895013	0.0412	NA	0.3357	Diabetic neuropathy || id:finn-b-DM_NEUROPATHY	Diabetic neuropathy	Diabetic neuropathy || ||	TRUE	igd	NA	NA	NA	NA	NA	NA	NA	233	157895013	5	4.10771e-15	0.0019	450243	ebi-a-GCST90000025	Appendicular lean mass || id:ebi-a-GCST90000025	TRUE	reported	igd	0.0001116004479872	50.2527055266543	2	1	TRUE
160	rs1319012	A	T	A	T	-0.052	0.0445	0.9259	0.899	FALSE	TRUE	FALSE	finn-b-DM_NEUROPATHY	6	41852616	0.0654	NA	0.4959	Diabetic neuropathy || id:finn-b-DM_NEUROPATHY	Diabetic neuropathy	Diabetic neuropathy || ||	TRUE	igd	NA	NA	NA	NA	NA	NA	NA	269	41852616	6	3.29534e-45	0.0037	450243	ebi-a-GCST90000025	Appendicular lean mass || id:ebi-a-GCST90000025	TRUE	reported	igd	0.00037103849952	167.118752553574	2	1	TRUE
161	rs13209685	T	G	T	G	0.0277	-5e-04	0.1594	0.2061	FALSE	FALSE	FALSE	finn-b-DM_NEUROPATHY	6	7779729	0.0481	NA	0.9921	Diabetic neuropathy || id:finn-b-DM_NEUROPATHY	Diabetic neuropathy	Diabetic neuropathy || ||	TRUE	igd	NA	NA	NA	NA	NA	NA	NA	249	7779729	6	7.49031e-27	0.0026	450243	ebi-a-GCST90000025	Appendicular lean mass || id:ebi-a-GCST90000025	TRUE	reported	igd	0.0002056208909112	92.597995627107	2	1	TRUE
162	rs1324538	A	T	A	T	0.0237	-0.0206	0.3836	0.4175	FALSE	TRUE	FALSE	finn-b-DM_NEUROPATHY	6	45203918	0.0396	NA	0.6037	Diabetic neuropathy || id:finn-b-DM_NEUROPATHY	Diabetic neuropathy	Diabetic neuropathy || ||	TRUE	igd	TRUE	rs1324538	rs6937317	A	T	C	T	270	45080144	6	1.73301e-34	0.0019	450243	ebi-a-GCST90000025	Appendicular lean mass || id:ebi-a-GCST90000025	TRUE	reported	igd	0.0002656243693152	119.626757446845	2	1	TRUE
163	rs1325596	A	G	A	G	0.0287	0.0073	0.5476	0.5576	FALSE	FALSE	FALSE	finn-b-DM_NEUROPATHY	1	176794066	0.0392	NA	0.8516	Diabetic neuropathy || id:finn-b-DM_NEUROPATHY	Diabetic neuropathy	Diabetic neuropathy || ||	TRUE	igd	NA	NA	NA	NA	NA	NA	NA	54	176794066	1	2.77077e-52	0.0019	450243	ebi-a-GCST90000025	Appendicular lean mass || id:ebi-a-GCST90000025	TRUE	reported	igd	0.0004081124322912	183.823970474926	2	1	TRUE
164	rs1330826	C	G	C	G	0.0162	0.0304	0.2268	0.2493	FALSE	TRUE	FALSE	finn-b-DM_NEUROPATHY	9	85129970	0.0451	NA	0.4998	Diabetic neuropathy || id:finn-b-DM_NEUROPATHY	Diabetic neuropathy	Diabetic neuropathy || ||	TRUE	igd	NA	NA	NA	NA	NA	NA	NA	379	85129970	9	1.03896e-12	0.0023	450243	ebi-a-GCST90000025	Appendicular lean mass || id:ebi-a-GCST90000025	TRUE	reported	igd	9.20438805888e-05	41.4457436672629	2	1	TRUE
165	rs13316	A	C	A	C	0.0115	0.0528	0.4301	0.4742	FALSE	FALSE	FALSE	finn-b-DM_NEUROPATHY	14	93407301	0.0394	NA	0.1802	Diabetic neuropathy || id:finn-b-DM_NEUROPATHY	Diabetic neuropathy	Diabetic neuropathy || ||	TRUE	igd	NA	NA	NA	NA	NA	NA	NA	536	93407301	14	3.65502e-09	0.0019	450243	ebi-a-GCST90000025	Appendicular lean mass || id:ebi-a-GCST90000025	TRUE	reported	igd	6.4832650355e-05	29.1922099368255	2	1	TRUE
166	rs13391980	A	G	A	G	-0.0225	-0.1188	0.1198	0.1002	FALSE	FALSE	FALSE	finn-b-DM_NEUROPATHY	2	165504841	0.0657	NA	0.07057	Diabetic neuropathy || id:finn-b-DM_NEUROPATHY	Diabetic neuropathy	Diabetic neuropathy || ||	TRUE	igd	NA	NA	NA	NA	NA	NA	NA	119	165504841	2	7.59801e-15	0.0029	450243	ebi-a-GCST90000025	Appendicular lean mass || id:ebi-a-GCST90000025	TRUE	reported	igd	0.0001067660595	48.0755902366672	2	1	TRUE
167	rs1340022	C	T	C	T	0.0118	0.0184	0.4868	0.4099	FALSE	FALSE	FALSE	finn-b-DM_NEUROPATHY	8	131334465	0.0397	NA	0.6426	Diabetic neuropathy || id:finn-b-DM_NEUROPATHY	Diabetic neuropathy	Diabetic neuropathy || ||	TRUE	igd	NA	NA	NA	NA	NA	NA	NA	350	131334465	8	4.47404e-10	0.0019	450243	ebi-a-GCST90000025	Appendicular lean mass || id:ebi-a-GCST90000025	TRUE	reported	igd	6.95714776448e-05	31.3261110701084	2	1	TRUE
168	rs1341215	A	G	A	G	0.0229	-0.0097	0.1374	0.1796	FALSE	FALSE	FALSE	finn-b-DM_NEUROPATHY	9	111662350	0.0511	NA	0.8491	Diabetic neuropathy || id:finn-b-DM_NEUROPATHY	Diabetic neuropathy	Diabetic neuropathy || ||	TRUE	igd	NA	NA	NA	NA	NA	NA	NA	384	111662350	9	6.3183e-17	0.0027	450243	ebi-a-GCST90000025	Appendicular lean mass || id:ebi-a-GCST90000025	TRUE	reported	igd	0.0001243074469368	55.9752673588488	2	1	TRUE
169	rs13430869	T	G	T	G	0.0272	-0.0044	0.7427	0.6432	FALSE	FALSE	FALSE	finn-b-DM_NEUROPATHY	2	218146818	0.0409	NA	0.9144	Diabetic neuropathy || id:finn-b-DM_NEUROPATHY	Diabetic neuropathy	Diabetic neuropathy || ||	TRUE	igd	NA	NA	NA	NA	NA	NA	NA	66	218146818	2	6.36649e-37	0.0021	450243	ebi-a-GCST90000025	Appendicular lean mass || id:ebi-a-GCST90000025	TRUE	reported	igd	0.0002827619798528	127.347045473611	2	1	TRUE
170	rs139163241	G	T	G	T	-0.0164	-0.0754	0.1394	0.2531	FALSE	FALSE	FALSE	finn-b-DM_NEUROPATHY	7	76715708	0.0454	NA	0.0966296	Diabetic neuropathy || id:finn-b-DM_NEUROPATHY	Diabetic neuropathy	Diabetic neuropathy || ||	TRUE	igd	TRUE	rs139163241	rs544321351	G	T	T	C	300	76709213	7	1.78599e-09	0.0027	450243	ebi-a-GCST90000025	Appendicular lean mass || id:ebi-a-GCST90000025	TRUE	reported	igd	6.45329929088e-05	29.0572744131347	2	1	TRUE
171	rs139921635	T	G	T	G	0.0385	-0.0725	0.0236	0.0318	FALSE	FALSE	FALSE	finn-b-DM_NEUROPATHY	4	73181637	0.1137	NA	0.5239	Diabetic neuropathy || id:finn-b-DM_NEUROPATHY	Diabetic neuropathy	Diabetic neuropathy || ||	TRUE	igd	NA	NA	NA	NA	NA	NA	NA	183	73181637	4	6.15602e-10	0.0062	450243	ebi-a-GCST90000025	Appendicular lean mass || id:ebi-a-GCST90000025	TRUE	reported	igd	6.831109208e-05	30.7585555597124	2	1	TRUE
172	rs140440099	A	G	A	G	0.0613	-0.0737	0.0234	0.01575	FALSE	FALSE	FALSE	finn-b-DM_NEUROPATHY	3	50632595	0.156	NA	0.636601	Diabetic neuropathy || id:finn-b-DM_NEUROPATHY	Diabetic neuropathy	Diabetic neuropathy || ||	TRUE	igd	NA	NA	NA	NA	NA	NA	NA	129	50632595	3	1.44611e-22	0.0063	450243	ebi-a-GCST90000025	Appendicular lean mass || id:ebi-a-GCST90000025	TRUE	reported	igd	0.0001717447705272	77.3398199365647	2	1	TRUE
173	rs1405227	A	G	A	G	0.0129	-0.0206	0.3167	0.37	FALSE	FALSE	FALSE	finn-b-DM_NEUROPATHY	1	98873390	0.0404	NA	0.6109	Diabetic neuropathy || id:finn-b-DM_NEUROPATHY	Diabetic neuropathy	Diabetic neuropathy || ||	TRUE	igd	NA	NA	NA	NA	NA	NA	NA	53	98873390	1	1.573e-10	0.002	450243	ebi-a-GCST90000025	Appendicular lean mass || id:ebi-a-GCST90000025	TRUE	reported	igd	7.20226174302e-05	32.4298709785815	2	1	TRUE
174	rs140657345	TCCTC	T	TCCTC	T	-0.02	0.0969	0.2519	0.2484	FALSE	FALSE	FALSE	finn-b-DM_NEUROPATHY	15	41615909	0.0452	NA	0.0321499	Diabetic neuropathy || id:finn-b-DM_NEUROPATHY	Diabetic neuropathy	Diabetic neuropathy || ||	TRUE	igd	NA	NA	NA	NA	NA	NA	NA	550	41615909	15	5.5335e-20	0.0022	450243	ebi-a-GCST90000025	Appendicular lean mass || id:ebi-a-GCST90000025	TRUE	reported	igd	0.000150757112	67.8872673523596	2	1	TRUE
175	rs143076454	A	G	A	G	-0.0499	-0.0777	0.0186	0.01371	FALSE	FALSE	FALSE	finn-b-DM_NEUROPATHY	16	921179	0.1719	NA	0.6513	Diabetic neuropathy || id:finn-b-DM_NEUROPATHY	Diabetic neuropathy	Diabetic neuropathy || ||	TRUE	igd	NA	NA	NA	NA	NA	NA	NA	573	921179	16	1.05512e-12	0.007	450243	ebi-a-GCST90000025	Appendicular lean mass || id:ebi-a-GCST90000025	TRUE	reported	igd	9.09054842808e-05	40.9330971910949	2	1	TRUE
176	rs143384	G	A	G	A	0.0725	0.0689	0.4038	0.441	FALSE	FALSE	FALSE	finn-b-DM_NEUROPATHY	20	34025756	0.0394	NA	0.08051	Diabetic neuropathy || id:finn-b-DM_NEUROPATHY	Diabetic neuropathy	Diabetic neuropathy || ||	TRUE	igd	NA	NA	NA	NA	NA	NA	NA	662	34025756	20	1e-200	0.0019	450243	ebi-a-GCST90000025	Appendicular lean mass || id:ebi-a-GCST90000025	TRUE	reported	igd	0.0025308376995	1142.37807014759	2	1	TRUE
177	rs143554698	T	C	T	C	-0.0257	0.0643	0.1409	0.1062	FALSE	FALSE	FALSE	finn-b-DM_NEUROPATHY	9	95538573	0.0631	NA	0.308	Diabetic neuropathy || id:finn-b-DM_NEUROPATHY	Diabetic neuropathy	Diabetic neuropathy || ||	TRUE	igd	NA	NA	NA	NA	NA	NA	NA	369	95538573	9	3.39391e-21	0.0027	450243	ebi-a-GCST90000025	Appendicular lean mass || id:ebi-a-GCST90000025	TRUE	reported	igd	0.0001599009170462	72.0054625312892	2	1	TRUE
178	rs144109601	A	C	A	C	-0.0278	-0.039	0.0418	0.05632	FALSE	FALSE	FALSE	finn-b-DM_NEUROPATHY	13	50455500	0.0852	NA	0.6469	Diabetic neuropathy || id:finn-b-DM_NEUROPATHY	Diabetic neuropathy	Diabetic neuropathy || ||	TRUE	igd	NA	NA	NA	NA	NA	NA	NA	502	50455500	13	5.15003e-09	0.0048	450243	ebi-a-GCST90000025	Appendicular lean mass || id:ebi-a-GCST90000025	TRUE	reported	igd	6.19087500768e-05	27.8755832858474	2	1	TRUE
179	rs1443536	G	A	G	A	0.0218	0.0901	0.305	0.3682	FALSE	FALSE	FALSE	finn-b-DM_NEUROPATHY	4	82174165	0.0407	NA	0.0267997	Diabetic neuropathy || id:finn-b-DM_NEUROPATHY	Diabetic neuropathy	Diabetic neuropathy || ||	TRUE	igd	NA	NA	NA	NA	NA	NA	NA	175	82174165	4	1.91205e-26	0.0021	450243	ebi-a-GCST90000025	Appendicular lean mass || id:ebi-a-GCST90000025	TRUE	reported	igd	0.000201477998	90.7319357862949	2	1	TRUE
180	rs1444628	T	C	T	C	0.024	0.1134	0.6904	0.7858	FALSE	FALSE	FALSE	finn-b-DM_NEUROPATHY	12	20563643	0.0475	NA	0.0169801	Diabetic neuropathy || id:finn-b-DM_NEUROPATHY	Diabetic neuropathy	Diabetic neuropathy || ||	TRUE	igd	NA	NA	NA	NA	NA	NA	NA	488	20563643	12	6.84542e-32	0.002	450243	ebi-a-GCST90000025	Appendicular lean mass || id:ebi-a-GCST90000025	TRUE	reported	igd	0.00024623751168	110.893529643116	2	1	TRUE
181	rs144627572	A	G	A	G	0.0439	0.0973	0.0329	0.0205	FALSE	FALSE	FALSE	finn-b-DM_NEUROPATHY	2	20583907	0.132	NA	0.4611	Diabetic neuropathy || id:finn-b-DM_NEUROPATHY	Diabetic neuropathy	Diabetic neuropathy || ||	TRUE	igd	NA	NA	NA	NA	NA	NA	NA	72	20583907	2	1.30197e-16	0.0053	450243	ebi-a-GCST90000025	Appendicular lean mass || id:ebi-a-GCST90000025	TRUE	reported	igd	0.0001226383552478	55.2235882351568	2	1	TRUE
182	rs147110934	T	G	T	G	-0.0722	-0.5231	0.0243	0.005731	FALSE	FALSE	FALSE	finn-b-DM_NEUROPATHY	19	55993436	0.2631	NA	0.0467498	Diabetic neuropathy || id:finn-b-DM_NEUROPATHY	Diabetic neuropathy	Diabetic neuropathy || ||	TRUE	igd	NA	NA	NA	NA	NA	NA	NA	652	55993436	19	9.38858e-32	0.0062	450243	ebi-a-GCST90000025	Appendicular lean mass || id:ebi-a-GCST90000025	TRUE	reported	igd	0.0002471877642168	111.321583482066	2	1	TRUE
183	rs147233090	T	C	T	C	-0.0446	0.1542	0.0247	0.005326	FALSE	FALSE	FALSE	finn-b-DM_NEUROPATHY	15	44028047	0.2691	NA	0.5665	Diabetic neuropathy || id:finn-b-DM_NEUROPATHY	Diabetic neuropathy	Diabetic neuropathy || ||	TRUE	igd	NA	NA	NA	NA	NA	NA	NA	537	44028047	15	3.95367e-13	0.0061	450243	ebi-a-GCST90000025	Appendicular lean mass || id:ebi-a-GCST90000025	TRUE	reported	igd	9.58373707512e-05	43.1540494150243	2	1	TRUE
184	rs1472852	A	C	A	C	-0.0638	-0.0285	0.1582	0.09326	FALSE	FALSE	FALSE	finn-b-DM_NEUROPATHY	4	17910236	0.0671	NA	0.671699	Diabetic neuropathy || id:finn-b-DM_NEUROPATHY	Diabetic neuropathy	Diabetic neuropathy || ||	TRUE	igd	NA	NA	NA	NA	NA	NA	NA	169	17910236	4	8.22243e-135	0.0026	450243	ebi-a-GCST90000025	Appendicular lean mass || id:ebi-a-GCST90000025	TRUE	reported	igd	0.0010841434584288	488.655607646896	2	1	TRUE
185	rs1478575	A	T	A	T	0.0312	-0.0369	0.6843	0.5682	FALSE	TRUE	TRUE	finn-b-DM_NEUROPATHY	2	218278555	0.0394	NA	0.3486	Diabetic neuropathy || id:finn-b-DM_NEUROPATHY	Diabetic neuropathy	Diabetic neuropathy || ||	TRUE	igd	NA	NA	NA	NA	NA	NA	NA	122	218278555	2	5.20236e-54	0.002	450243	ebi-a-GCST90000025	Appendicular lean mass || id:ebi-a-GCST90000025	TRUE	reported	igd	0.0004205913199488	189.447136306187	2	1	FALSE
186	rs148617731	CAG	C	CAG	C	0.041	0.0236	0.0519	0.01717	FALSE	FALSE	FALSE	finn-b-DM_NEUROPATHY	4	87616668	0.1517	NA	0.8764	Diabetic neuropathy || id:finn-b-DM_NEUROPATHY	Diabetic neuropathy	Diabetic neuropathy || ||	TRUE	igd	NA	NA	NA	NA	NA	NA	NA	199	87616668	4	5.91562e-22	0.0043	450243	ebi-a-GCST90000025	Appendicular lean mass || id:ebi-a-GCST90000025	TRUE	reported	igd	0.00016543188318	74.4965406178512	2	1	TRUE
187	rs14976	T	C	T	C	0.0144	-0.0802	0.3057	0.2336	FALSE	FALSE	FALSE	finn-b-DM_NEUROPATHY	2	85818886	0.0467	NA	0.0862502	Diabetic neuropathy || id:finn-b-DM_NEUROPATHY	Diabetic neuropathy	Diabetic neuropathy || ||	TRUE	igd	NA	NA	NA	NA	NA	NA	NA	104	85818886	2	1.42692e-12	0.002	450243	ebi-a-GCST90000025	Appendicular lean mass || id:ebi-a-GCST90000025	TRUE	reported	igd	8.80232873472e-05	39.6351817374818	2	1	TRUE
188	rs150188352	CAAT	C	CAAT	C	0.0305	0.0305	0.1935	0.1938	FALSE	FALSE	FALSE	finn-b-DM_NEUROPATHY	1	56632354	0.049	NA	0.534	Diabetic neuropathy || id:finn-b-DM_NEUROPATHY	Diabetic neuropathy	Diabetic neuropathy || ||	TRUE	igd	NA	NA	NA	NA	NA	NA	NA	3	56632354	1	8.42752e-38	0.0024	450243	ebi-a-GCST90000025	Appendicular lean mass || id:ebi-a-GCST90000025	TRUE	reported	igd	0.000290345443875	130.763389550105	2	1	TRUE
189	rs1514134	C	T	C	T	-0.0114	0.0274	0.3849	0.4181	FALSE	FALSE	FALSE	finn-b-DM_NEUROPATHY	1	56116513	0.0396	NA	0.4885	Diabetic neuropathy || id:finn-b-DM_NEUROPATHY	Diabetic neuropathy	Diabetic neuropathy || ||	TRUE	igd	NA	NA	NA	NA	NA	NA	NA	38	56116513	1	3.57396e-09	0.0019	450243	ebi-a-GCST90000025	Appendicular lean mass || id:ebi-a-GCST90000025	TRUE	reported	igd	6.15365772408e-05	27.7079951286575	2	1	TRUE
190	rs1556659	T	C	T	C	0.0163	-0.0401	0.3818	0.3161	FALSE	FALSE	FALSE	finn-b-DM_NEUROPATHY	10	130834698	0.0429	NA	0.3508	Diabetic neuropathy || id:finn-b-DM_NEUROPATHY	Diabetic neuropathy	Diabetic neuropathy || ||	TRUE	igd	NA	NA	NA	NA	NA	NA	NA	397	130834698	10	7.18952e-17	0.002	450243	ebi-a-GCST90000025	Appendicular lean mass || id:ebi-a-GCST90000025	TRUE	reported	igd	0.0001254209624888	56.4767429393775	2	1	TRUE
191	rs1584011	G	T	G	T	0.0159	-0.0293	0.3559	0.3603	FALSE	FALSE	FALSE	finn-b-DM_NEUROPATHY	11	27080527	0.0405	NA	0.4687	Diabetic neuropathy || id:finn-b-DM_NEUROPATHY	Diabetic neuropathy	Diabetic neuropathy || ||	TRUE	igd	NA	NA	NA	NA	NA	NA	NA	444	27080527	11	9.77687e-16	0.002	450243	ebi-a-GCST90000025	Appendicular lean mass || id:ebi-a-GCST90000025	TRUE	reported	igd	0.0001159058967678	52.1916361850268	2	1	TRUE
192	rs165849	A	G	A	G	0.0157	-0.0055	0.6975	0.6705	FALSE	FALSE	FALSE	finn-b-DM_NEUROPATHY	22	19958669	0.0416	NA	0.8957	Diabetic neuropathy || id:finn-b-DM_NEUROPATHY	Diabetic neuropathy	Diabetic neuropathy || ||	TRUE	igd	NA	NA	NA	NA	NA	NA	NA	688	19958669	22	4.56983e-14	0.0021	450243	ebi-a-GCST90000025	Appendicular lean mass || id:ebi-a-GCST90000025	TRUE	reported	igd	0.000104015698875	46.8370040608895	2	1	TRUE
193	rs16989695	A	G	A	G	-0.0139	-0.0028	0.5165	0.4669	FALSE	FALSE	FALSE	finn-b-DM_NEUROPATHY	19	4505445	0.0395	NA	0.9437	Diabetic neuropathy || id:finn-b-DM_NEUROPATHY	Diabetic neuropathy	Diabetic neuropathy || ||	TRUE	igd	NA	NA	NA	NA	NA	NA	NA	636	4505445	19	1.93019e-13	0.0019	450243	ebi-a-GCST90000025	Appendicular lean mass || id:ebi-a-GCST90000025	TRUE	reported	igd	9.6499797155e-05	43.4523583146276	2	1	TRUE
194	rs17197114	C	T	C	T	0.0177	0.0273	0.1772	0.157	FALSE	FALSE	FALSE	finn-b-DM_NEUROPATHY	14	21894526	0.0539	NA	0.611999	Diabetic neuropathy || id:finn-b-DM_NEUROPATHY	Diabetic neuropathy	Diabetic neuropathy || ||	TRUE	igd	NA	NA	NA	NA	NA	NA	NA	523	21894526	14	1.54383e-12	0.0025	450243	ebi-a-GCST90000025	Appendicular lean mass || id:ebi-a-GCST90000025	TRUE	reported	igd	9.13554642528e-05	41.1357335546812	2	1	TRUE
195	rs17205463	T	C	T	C	-0.0263	-0.0124	0.4477	0.664	FALSE	FALSE	FALSE	finn-b-DM_NEUROPATHY	15	62381413	0.0414	NA	0.763901	Diabetic neuropathy || id:finn-b-DM_NEUROPATHY	Diabetic neuropathy	Diabetic neuropathy || ||	TRUE	igd	NA	NA	NA	NA	NA	NA	NA	544	62381413	15	4.2092e-43	0.0019	450243	ebi-a-GCST90000025	Appendicular lean mass || id:ebi-a-GCST90000025	TRUE	reported	igd	0.0003420610545198	154.062610066911	2	1	TRUE
196	rs17246129	A	G	A	G	0.0254	0.1055	0.3044	0.2748	FALSE	FALSE	FALSE	finn-b-DM_NEUROPATHY	2	227259964	0.0437	NA	0.0157601	Diabetic neuropathy || id:finn-b-DM_NEUROPATHY	Diabetic neuropathy	Diabetic neuropathy || ||	TRUE	igd	NA	NA	NA	NA	NA	NA	NA	68	227259964	2	1.26911e-35	0.002	450243	ebi-a-GCST90000025	Appendicular lean mass || id:ebi-a-GCST90000025	TRUE	reported	igd	0.0002732131826048	123.045394172915	2	1	TRUE
197	rs17278379	C	T	C	T	0.0226	-0.0522	0.124	0.1327	FALSE	FALSE	FALSE	finn-b-DM_NEUROPATHY	1	172381284	0.0585	NA	0.3718	Diabetic neuropathy || id:finn-b-DM_NEUROPATHY	Diabetic neuropathy	Diabetic neuropathy || ||	TRUE	igd	NA	NA	NA	NA	NA	NA	NA	28	172381284	1	2.39773e-15	0.0029	450243	ebi-a-GCST90000025	Appendicular lean mass || id:ebi-a-GCST90000025	TRUE	reported	igd	0.00011096158848	49.9650007546758	2	1	TRUE
198	rs1730028	G	T	G	T	0.0131	0.0142	0.4174	0.5022	FALSE	FALSE	FALSE	finn-b-DM_NEUROPATHY	3	157900789	0.0392	NA	0.7173	Diabetic neuropathy || id:finn-b-DM_NEUROPATHY	Diabetic neuropathy	Diabetic neuropathy || ||	TRUE	igd	NA	NA	NA	NA	NA	NA	NA	156	157900789	3	7.38584e-12	0.0019	450243	ebi-a-GCST90000025	Appendicular lean mass || id:ebi-a-GCST90000025	TRUE	reported	igd	8.34632923128e-05	37.5817328893651	2	1	TRUE
199	rs173135	T	C	T	C	-0.0341	-0.0429	0.115	0.09743	FALSE	FALSE	FALSE	finn-b-DM_NEUROPATHY	17	68172326	0.0657	NA	0.5131	Diabetic neuropathy || id:finn-b-DM_NEUROPATHY	Diabetic neuropathy	Diabetic neuropathy || ||	TRUE	igd	NA	NA	NA	NA	NA	NA	NA	605	68172326	17	3.24564e-30	0.003	450243	ebi-a-GCST90000025	Appendicular lean mass || id:ebi-a-GCST90000025	TRUE	reported	igd	0.0002366899755	106.592760697013	2	1	TRUE
200	rs17400325	C	T	C	T	0.0345	0.021	0.0415	0.02063	FALSE	FALSE	FALSE	finn-b-DM_NEUROPATHY	2	178565913	0.1378	NA	0.8791	Diabetic neuropathy || id:finn-b-DM_NEUROPATHY	Diabetic neuropathy	Diabetic neuropathy || ||	TRUE	igd	NA	NA	NA	NA	NA	NA	NA	78	178565913	2	2.10087e-13	0.0047	450243	ebi-a-GCST90000025	Appendicular lean mass || id:ebi-a-GCST90000025	TRUE	reported	igd	9.4690933875e-05	42.6377781698471	2	1	TRUE
201	rs17478946	G	A	G	A	-0.0192	-0.0164	0.3004	0.267	FALSE	FALSE	FALSE	finn-b-DM_NEUROPATHY	12	24093062	0.0442	NA	0.7097	Diabetic neuropathy || id:finn-b-DM_NEUROPATHY	Diabetic neuropathy	Diabetic neuropathy || ||	TRUE	igd	NA	NA	NA	NA	NA	NA	NA	463	24093062	12	9.98389e-21	0.0021	450243	ebi-a-GCST90000025	Appendicular lean mass || id:ebi-a-GCST90000025	TRUE	reported	igd	0.0001549466468352	69.7741444874514	2	1	TRUE
202	rs17681189	A	C	A	C	-0.0131	-0.0235	0.4231	0.4364	FALSE	FALSE	FALSE	finn-b-DM_NEUROPATHY	2	65976175	0.0393	NA	0.5495	Diabetic neuropathy || id:finn-b-DM_NEUROPATHY	Diabetic neuropathy	Diabetic neuropathy || ||	TRUE	igd	NA	NA	NA	NA	NA	NA	NA	59	65976175	2	5.81969e-12	0.0019	450243	ebi-a-GCST90000025	Appendicular lean mass || id:ebi-a-GCST90000025	TRUE	reported	igd	8.37753307758e-05	37.722248897706	2	1	TRUE
203	rs17718736	A	C	A	C	0.0115	-0.0497	0.3226	0.2938	FALSE	FALSE	FALSE	finn-b-DM_NEUROPATHY	3	71555205	0.0428	NA	0.2452	Diabetic neuropathy || id:finn-b-DM_NEUROPATHY	Diabetic neuropathy	Diabetic neuropathy || ||	TRUE	igd	NA	NA	NA	NA	NA	NA	NA	130	71555205	3	1.39399e-08	0.002	450243	ebi-a-GCST90000025	Appendicular lean mass || id:ebi-a-GCST90000025	TRUE	reported	igd	5.780098398e-05	26.0258771494474	2	1	TRUE
204	rs177591	G	C	G	C	-0.0191	-0.0327	0.1489	0.1703	FALSE	TRUE	FALSE	finn-b-DM_NEUROPATHY	7	28556199	0.0526	NA	0.5342	Diabetic neuropathy || id:finn-b-DM_NEUROPATHY	Diabetic neuropathy	Diabetic neuropathy || ||	TRUE	igd	NA	NA	NA	NA	NA	NA	NA	312	28556199	7	1.51286e-12	0.0027	450243	ebi-a-GCST90000025	Appendicular lean mass || id:ebi-a-GCST90000025	TRUE	reported	igd	9.24638597598e-05	41.6348704029302	2	1	TRUE
205	rs17773965	T	C	T	C	-0.0163	0.0024	0.1412	0.2478	FALSE	FALSE	FALSE	finn-b-DM_NEUROPATHY	2	217631338	0.0455	NA	0.9581	Diabetic neuropathy || id:finn-b-DM_NEUROPATHY	Diabetic neuropathy	Diabetic neuropathy || ||	TRUE	igd	NA	NA	NA	NA	NA	NA	NA	111	217631338	2	1.50699e-09	0.0027	450243	ebi-a-GCST90000025	Appendicular lean mass || id:ebi-a-GCST90000025	TRUE	reported	igd	6.44364991328e-05	29.0138233552545	2	1	TRUE
206	rs17818592	C	T	C	T	-0.0129	0.0368	0.4367	0.4545	FALSE	FALSE	FALSE	finn-b-DM_NEUROPATHY	16	86088594	0.0391	NA	0.3466	Diabetic neuropathy || id:finn-b-DM_NEUROPATHY	Diabetic neuropathy	Diabetic neuropathy || ||	TRUE	igd	NA	NA	NA	NA	NA	NA	NA	568	86088594	16	1.22914e-11	0.0019	450243	ebi-a-GCST90000025	Appendicular lean mass || id:ebi-a-GCST90000025	TRUE	reported	igd	8.18714268702e-05	36.8648912867168	2	1	TRUE
207	rs1786263	T	G	T	G	-0.019	0.0051	0.6055	0.5917	FALSE	FALSE	FALSE	finn-b-DM_NEUROPATHY	18	13116432	0.0398	NA	0.8986	Diabetic neuropathy || id:finn-b-DM_NEUROPATHY	Diabetic neuropathy	Diabetic neuropathy || ||	TRUE	igd	NA	NA	NA	NA	NA	NA	NA	621	13116432	18	1.02589e-22	0.0019	450243	ebi-a-GCST90000025	Appendicular lean mass || id:ebi-a-GCST90000025	TRUE	reported	igd	0.0001724639595	77.6637397853124	2	1	TRUE
208	rs1797070	A	G	A	G	0.0219	-0.0536	0.2684	0.3075	FALSE	FALSE	FALSE	finn-b-DM_NEUROPATHY	1	218630201	0.0423	NA	0.2051	Diabetic neuropathy || id:finn-b-DM_NEUROPATHY	Diabetic neuropathy	Diabetic neuropathy || ||	TRUE	igd	NA	NA	NA	NA	NA	NA	NA	31	218630201	1	4.93287e-25	0.0021	450243	ebi-a-GCST90000025	Appendicular lean mass || id:ebi-a-GCST90000025	TRUE	reported	igd	0.0001883538204768	84.8205887672443	2	1	TRUE
209	rs1823217	G	A	G	A	-0.0181	-0.1138	0.6449	0.7005	FALSE	FALSE	FALSE	finn-b-DM_NEUROPATHY	3	134380959	0.0428	NA	0.007808	Diabetic neuropathy || id:finn-b-DM_NEUROPATHY	Diabetic neuropathy	Diabetic neuropathy || ||	TRUE	igd	NA	NA	NA	NA	NA	NA	NA	164	134380959	3	4.05602e-20	0.002	450243	ebi-a-GCST90000025	Appendicular lean mass || id:ebi-a-GCST90000025	TRUE	reported	igd	0.0001500479943278	67.5678974416351	2	1	TRUE
210	rs182798714	T	A	T	A	0.0376	-0.4044	0.0274	0.004713	FALSE	TRUE	FALSE	finn-b-DM_NEUROPATHY	3	128965019	0.2902	NA	0.1634	Diabetic neuropathy || id:finn-b-DM_NEUROPATHY	Diabetic neuropathy	Diabetic neuropathy || ||	TRUE	igd	TRUE	rs182798714	rs187242478	T	A	T	C	142	128960869	3	1.45101e-09	0.0062	450243	ebi-a-GCST90000025	Appendicular lean mass || id:ebi-a-GCST90000025	TRUE	reported	igd	7.53512590848e-05	33.928782818104	2	1	TRUE
211	rs1880318	A	G	A	G	0.0147	0.0595	0.2039	0.1798	FALSE	FALSE	FALSE	finn-b-DM_NEUROPATHY	7	46028167	0.0508	NA	0.242	Diabetic neuropathy || id:finn-b-DM_NEUROPATHY	Diabetic neuropathy	Diabetic neuropathy || ||	TRUE	igd	NA	NA	NA	NA	NA	NA	NA	297	46028167	7	6.85899e-10	0.0024	450243	ebi-a-GCST90000025	Appendicular lean mass || id:ebi-a-GCST90000025	TRUE	reported	igd	7.01535277422e-05	31.5882105085781	2	1	TRUE
212	rs188617336	T	C	T	C	0.0138	-0.0439	0.2983	0.2693	FALSE	FALSE	FALSE	finn-b-DM_NEUROPATHY	6	20627891	0.0439	NA	0.317	Diabetic neuropathy || id:finn-b-DM_NEUROPATHY	Diabetic neuropathy	Diabetic neuropathy || ||	TRUE	igd	TRUE	rs188617336	rs9465839	T	C	G	A	267	20610730	6	6.6558e-11	0.0021	450243	ebi-a-GCST90000025	Appendicular lean mass || id:ebi-a-GCST90000025	TRUE	reported	igd	7.97247008568e-05	35.8981910110061	2	1	TRUE
213	rs1899040	T	C	T	C	0.0152	0.0085	0.7962	0.7921	FALSE	FALSE	FALSE	finn-b-DM_NEUROPATHY	2	223901896	0.048	NA	0.8593	Diabetic neuropathy || id:finn-b-DM_NEUROPATHY	Diabetic neuropathy	Diabetic neuropathy || ||	TRUE	igd	NA	NA	NA	NA	NA	NA	NA	124	223901896	2	9.04066e-11	0.0023	450243	ebi-a-GCST90000025	Appendicular lean mass || id:ebi-a-GCST90000025	TRUE	reported	igd	7.49796699648e-05	33.7614530072255	2	1	TRUE
214	rs190823861	A	G	A	G	-0.0345	0.0059	0.0466	0.03799	FALSE	FALSE	FALSE	finn-b-DM_NEUROPATHY	4	73505911	0.1019	NA	0.9539	Diabetic neuropathy || id:finn-b-DM_NEUROPATHY	Diabetic neuropathy	Diabetic neuropathy || ||	TRUE	igd	NA	NA	NA	NA	NA	NA	NA	198	73505911	4	2.08882e-14	0.0045	450243	ebi-a-GCST90000025	Appendicular lean mass || id:ebi-a-GCST90000025	TRUE	reported	igd	0.00010576190142	47.6233809965685	2	1	TRUE
215	rs1933081	A	T	A	T	0.0267	-0.065	0.0834	0.07412	FALSE	TRUE	FALSE	finn-b-DM_NEUROPATHY	6	151651505	0.0747	NA	0.3842	Diabetic neuropathy || id:finn-b-DM_NEUROPATHY	Diabetic neuropathy	Diabetic neuropathy || ||	TRUE	igd	NA	NA	NA	NA	NA	NA	NA	258	151651505	6	5.32844e-15	0.0034	450243	ebi-a-GCST90000025	Appendicular lean mass || id:ebi-a-GCST90000025	TRUE	reported	igd	0.0001089929536632	49.078445655026	2	1	TRUE
216	rs199647708	A	G	A	G	0.0114	0.0688	0.3969	0.4057	FALSE	FALSE	FALSE	finn-b-DM_NEUROPATHY	2	125356549	0.0399	NA	0.0847696	Diabetic neuropathy || id:finn-b-DM_NEUROPATHY	Diabetic neuropathy	Diabetic neuropathy || ||	TRUE	igd	TRUE	rs199647708	rs10186071	A	G	G	A	77	125352195	2	3.43297e-09	0.0019	450243	ebi-a-GCST90000025	Appendicular lean mass || id:ebi-a-GCST90000025	TRUE	reported	igd	6.22171517688e-05	28.0144556091726	2	1	TRUE
217	rs200439	C	A	C	A	-0.0128	0.0097	0.2207	0.2508	FALSE	FALSE	FALSE	finn-b-DM_NEUROPATHY	1	6716083	0.0452	NA	0.8298	Diabetic neuropathy || id:finn-b-DM_NEUROPATHY	Diabetic neuropathy	Diabetic neuropathy || ||	TRUE	igd	NA	NA	NA	NA	NA	NA	NA	1	6716083	1	1.51001e-08	0.0023	450243	ebi-a-GCST90000025	Appendicular lean mass || id:ebi-a-GCST90000025	TRUE	reported	igd	5.63581779968e-05	25.3761925754353	2	1	TRUE
218	rs2005172	C	A	C	A	0.048	0.036	0.6397	0.5852	FALSE	FALSE	FALSE	finn-b-DM_NEUROPATHY	17	61996255	0.0399	NA	0.3667	Diabetic neuropathy || id:finn-b-DM_NEUROPATHY	Diabetic neuropathy	Diabetic neuropathy || ||	TRUE	igd	NA	NA	NA	NA	NA	NA	NA	589	61996255	17	2.34963e-128	0.002	450243	ebi-a-GCST90000025	Appendicular lean mass || id:ebi-a-GCST90000025	TRUE	reported	igd	0.00106206985728	478.695802994772	2	1	TRUE
219	rs200739311	C	T	C	T	-0.0128	-0.0608	0.6188	0.7168	FALSE	FALSE	FALSE	finn-b-DM_NEUROPATHY	3	85650790	0.0433	NA	0.1603	Diabetic neuropathy || id:finn-b-DM_NEUROPATHY	Diabetic neuropathy	Diabetic neuropathy || ||	TRUE	igd	TRUE	rs200739311	rs4856598	T	C	A	C	152	85650323	3	1.55299e-10	0.002	450243	ebi-a-GCST90000025	Appendicular lean mass || id:ebi-a-GCST90000025	TRUE	reported	igd	7.72953079808e-05	34.8042069624796	2	1	TRUE
220	rs201570119	C	T	C	T	0.0194	-0.0913	0.2098	0.1762	FALSE	FALSE	FALSE	finn-b-DM_NEUROPATHY	2	112256320	0.052	NA	0.0791006	Diabetic neuropathy || id:finn-b-DM_NEUROPATHY	Diabetic neuropathy	Diabetic neuropathy || ||	TRUE	igd	NA	NA	NA	NA	NA	NA	NA	88	112256320	2	5.47646e-17	0.0023	450243	ebi-a-GCST90000025	Appendicular lean mass || id:ebi-a-GCST90000025	TRUE	reported	igd	0.0001247889023712	56.1920923420368	2	1	TRUE
221	rs2019203	A	C	A	C	0.0189	-0.0015	0.4909	0.478	FALSE	FALSE	FALSE	finn-b-DM_NEUROPATHY	17	36908672	0.0392	NA	0.9698	Diabetic neuropathy || id:finn-b-DM_NEUROPATHY	Diabetic neuropathy	Diabetic neuropathy || ||	TRUE	igd	NA	NA	NA	NA	NA	NA	NA	594	36908672	17	1.8412e-23	0.0019	450243	ebi-a-GCST90000025	Appendicular lean mass || id:ebi-a-GCST90000025	TRUE	reported	igd	0.0001785458388798	80.403012666425	2	1	TRUE
222	rs2025609	G	C	G	C	0.0186	-0.0363	0.8511	0.7766	FALSE	TRUE	FALSE	finn-b-DM_NEUROPATHY	1	67422990	0.0471	NA	0.4411	Diabetic neuropathy || id:finn-b-DM_NEUROPATHY	Diabetic neuropathy	Diabetic neuropathy || ||	TRUE	igd	NA	NA	NA	NA	NA	NA	NA	15	67422990	1	2.00217e-12	0.0026	450243	ebi-a-GCST90000025	Appendicular lean mass || id:ebi-a-GCST90000025	TRUE	reported	igd	8.76861843768e-05	39.4833774867129	2	1	TRUE
223	rs2025808	A	C	A	C	0.0122	0.0123	0.2541	0.3669	FALSE	FALSE	FALSE	finn-b-DM_NEUROPATHY	1	184161757	0.0405	NA	0.7622	Diabetic neuropathy || id:finn-b-DM_NEUROPATHY	Diabetic neuropathy	Diabetic neuropathy || ||	TRUE	igd	NA	NA	NA	NA	NA	NA	NA	5	184161757	1	1.71601e-08	0.0022	450243	ebi-a-GCST90000025	Appendicular lean mass || id:ebi-a-GCST90000025	TRUE	reported	igd	5.64202399992e-05	25.4041385850757	2	1	TRUE
224	rs2035901	G	A	G	A	0.024	-0.0121	0.4679	0.5713	FALSE	FALSE	FALSE	finn-b-DM_NEUROPATHY	4	145521867	0.0398	NA	0.760801	Diabetic neuropathy || id:finn-b-DM_NEUROPATHY	Diabetic neuropathy	Diabetic neuropathy || ||	TRUE	igd	NA	NA	NA	NA	NA	NA	NA	201	145521867	4	9.43192e-37	0.0019	450243	ebi-a-GCST90000025	Appendicular lean mass || id:ebi-a-GCST90000025	TRUE	reported	igd	0.00028681296768	129.172005587475	2	1	TRUE
225	rs2070598	A	G	A	G	0.0204	0.0567	0.4559	0.5779	FALSE	FALSE	FALSE	finn-b-DM_NEUROPATHY	14	75360906	0.0394	NA	0.1501	Diabetic neuropathy || id:finn-b-DM_NEUROPATHY	Diabetic neuropathy	Diabetic neuropathy || ||	TRUE	igd	NA	NA	NA	NA	NA	NA	NA	530	75360906	14	6.35624e-27	0.0019	450243	ebi-a-GCST90000025	Appendicular lean mass || id:ebi-a-GCST90000025	TRUE	reported	igd	0.0002064612957408	92.976536311794	2	1	TRUE
226	rs2071450	T	C	T	C	-0.0174	-0.0012	0.3675	0.4959	FALSE	FALSE	FALSE	finn-b-DM_NEUROPATHY	12	54428532	0.0391	NA	0.975	Diabetic neuropathy || id:finn-b-DM_NEUROPATHY	Diabetic neuropathy	Diabetic neuropathy || ||	TRUE	igd	NA	NA	NA	NA	NA	NA	NA	492	54428532	12	8.84708e-19	0.002	450243	ebi-a-GCST90000025	Appendicular lean mass || id:ebi-a-GCST90000025	TRUE	reported	igd	0.0001407493395	63.3800440651591	2	1	TRUE
227	rs2089111	G	C	G	C	-0.0172	0.0303	0.267	0.2395	FALSE	TRUE	FALSE	finn-b-DM_NEUROPATHY	12	91180019	0.0463	NA	0.513	Diabetic neuropathy || id:finn-b-DM_NEUROPATHY	Diabetic neuropathy	Diabetic neuropathy || ||	TRUE	igd	NA	NA	NA	NA	NA	NA	NA	456	91180019	12	1.72584e-15	0.0022	450243	ebi-a-GCST90000025	Appendicular lean mass || id:ebi-a-GCST90000025	TRUE	reported	igd	0.00011579828448	52.1431734925975	2	1	TRUE
228	rs2101017	T	C	T	C	-0.0223	0.0586	0.8695	0.7814	FALSE	FALSE	FALSE	finn-b-DM_NEUROPATHY	12	122306857	0.0475	NA	0.2175	Diabetic neuropathy || id:finn-b-DM_NEUROPATHY	Diabetic neuropathy	Diabetic neuropathy || ||	TRUE	igd	NA	NA	NA	NA	NA	NA	NA	483	122306857	12	1.44411e-15	0.0028	450243	ebi-a-GCST90000025	Appendicular lean mass || id:ebi-a-GCST90000025	TRUE	reported	igd	0.000112854743955	50.817567776643	2	1	TRUE
229	rs2105333	G	T	G	T	-0.019	0.0224	0.6648	0.617	FALSE	FALSE	FALSE	finn-b-DM_NEUROPATHY	6	158755437	0.0401	NA	0.5771	Diabetic neuropathy || id:finn-b-DM_NEUROPATHY	Diabetic neuropathy	Diabetic neuropathy || ||	TRUE	igd	NA	NA	NA	NA	NA	NA	NA	291	158755437	6	1.70098e-21	0.002	450243	ebi-a-GCST90000025	Appendicular lean mass || id:ebi-a-GCST90000025	TRUE	reported	igd	0.00016089117312	72.4514594770314	2	1	TRUE
230	rs2112617	A	G	A	G	-0.0167	-0.0439	0.5294	0.532	FALSE	FALSE	FALSE	finn-b-DM_NEUROPATHY	17	46977125	0.0391	NA	0.2619	Diabetic neuropathy || id:finn-b-DM_NEUROPATHY	Diabetic neuropathy	Diabetic neuropathy || ||	TRUE	igd	NA	NA	NA	NA	NA	NA	NA	598	46977125	17	1.073e-18	0.0019	450243	ebi-a-GCST90000025	Appendicular lean mass || id:ebi-a-GCST90000025	TRUE	reported	igd	0.0001389628772792	62.5754804978814	2	1	TRUE
231	rs212526	C	T	C	T	0.0214	0.0074	0.6007	0.6238	FALSE	FALSE	FALSE	finn-b-DM_NEUROPATHY	1	21584941	0.0404	NA	0.8552	Diabetic neuropathy || id:finn-b-DM_NEUROPATHY	Diabetic neuropathy	Diabetic neuropathy || ||	TRUE	igd	NA	NA	NA	NA	NA	NA	NA	12	21584941	1	3.84326e-29	0.0019	450243	ebi-a-GCST90000025	Appendicular lean mass || id:ebi-a-GCST90000025	TRUE	reported	igd	0.0002196921223992	98.9361363709195	2	1	TRUE
232	rs2138374	C	T	C	T	-0.0149	-0.0056	0.696	0.6605	FALSE	FALSE	FALSE	finn-b-DM_NEUROPATHY	2	190014317	0.0411	NA	0.8922	Diabetic neuropathy || id:finn-b-DM_NEUROPATHY	Diabetic neuropathy	Diabetic neuropathy || ||	TRUE	igd	NA	NA	NA	NA	NA	NA	NA	109	190014317	2	2.78997e-13	0.002	450243	ebi-a-GCST90000025	Appendicular lean mass || id:ebi-a-GCST90000025	TRUE	reported	igd	9.394752768e-05	42.303003072723	2	1	TRUE
233	rs2140619	G	A	G	A	0.0113	-0.0246	0.4128	0.3903	FALSE	FALSE	FALSE	finn-b-DM_NEUROPATHY	7	114007270	0.04	NA	0.5387	Diabetic neuropathy || id:finn-b-DM_NEUROPATHY	Diabetic neuropathy	Diabetic neuropathy || ||	TRUE	igd	NA	NA	NA	NA	NA	NA	NA	316	114007270	7	5.17798e-09	0.0019	450243	ebi-a-GCST90000025	Appendicular lean mass || id:ebi-a-GCST90000025	TRUE	reported	igd	6.19031313408e-05	27.8730531872855	2	1	TRUE
234	rs2142331	T	C	T	C	-0.0165	-0.0363	0.6023	0.7004	FALSE	FALSE	FALSE	finn-b-DM_NEUROPATHY	8	116636719	0.0429	NA	0.3968	Diabetic neuropathy || id:finn-b-DM_NEUROPATHY	Diabetic neuropathy	Diabetic neuropathy || ||	TRUE	igd	NA	NA	NA	NA	NA	NA	NA	338	116636719	8	1.37784e-17	0.0019	450243	ebi-a-GCST90000025	Appendicular lean mass || id:ebi-a-GCST90000025	TRUE	reported	igd	0.000130426649595	58.7310852389772	2	1	TRUE
235	rs2174008	C	G	C	G	-0.0192	0.0382	0.4975	0.4536	FALSE	TRUE	TRUE	finn-b-DM_NEUROPATHY	15	38510456	0.0392	NA	0.3302	Diabetic neuropathy || id:finn-b-DM_NEUROPATHY	Diabetic neuropathy	Diabetic neuropathy || ||	TRUE	igd	NA	NA	NA	NA	NA	NA	NA	554	38510456	15	5.89251e-24	0.0019	450243	ebi-a-GCST90000025	Appendicular lean mass || id:ebi-a-GCST90000025	TRUE	reported	igd	0.000184315392	83.0016448901866	2	1	FALSE
236	rs2181834	T	G	T	G	0.0254	0.0192	0.5503	0.5554	FALSE	FALSE	FALSE	finn-b-DM_NEUROPATHY	10	102661251	0.0395	NA	0.6268	Diabetic neuropathy || id:finn-b-DM_NEUROPATHY	Diabetic neuropathy	Diabetic neuropathy || ||	TRUE	igd	NA	NA	NA	NA	NA	NA	NA	408	102661251	10	7.69485e-41	0.0019	450243	ebi-a-GCST90000025	Appendicular lean mass || id:ebi-a-GCST90000025	TRUE	reported	igd	0.0003193153742712	143.814795702555	2	1	TRUE
237	rs2188805	C	A	C	A	0.0114	0.0954	0.3359	0.2503	FALSE	FALSE	FALSE	finn-b-DM_NEUROPATHY	7	93078400	0.0451	NA	0.0344604	Diabetic neuropathy || id:finn-b-DM_NEUROPATHY	Diabetic neuropathy	Diabetic neuropathy || ||	TRUE	igd	NA	NA	NA	NA	NA	NA	NA	329	93078400	7	2.003e-08	0.002	450243	ebi-a-GCST90000025	Appendicular lean mass || id:ebi-a-GCST90000025	TRUE	reported	igd	5.79806637048e-05	26.1067856958747	2	1	TRUE
238	rs2194411	A	G	A	G	0.0443	0.0032	0.1283	0.1377	FALSE	FALSE	FALSE	finn-b-DM_NEUROPATHY	3	185548663	0.0571	NA	0.9553	Diabetic neuropathy || id:finn-b-DM_NEUROPATHY	Diabetic neuropathy	Diabetic neuropathy || ||	TRUE	igd	NA	NA	NA	NA	NA	NA	NA	136	185548663	3	2.43388e-54	0.0029	450243	ebi-a-GCST90000025	Appendicular lean mass || id:ebi-a-GCST90000025	TRUE	reported	igd	0.0004389662699678	197.727408019341	2	1	TRUE
239	rs2209098	C	T	C	T	0.024	0.0335	0.3108	0.299	FALSE	FALSE	FALSE	finn-b-DM_NEUROPATHY	1	172167226	0.0423	NA	0.429	Diabetic neuropathy || id:finn-b-DM_NEUROPATHY	Diabetic neuropathy	Diabetic neuropathy || ||	TRUE	igd	NA	NA	NA	NA	NA	NA	NA	27	172167226	1	1.72783e-32	0.002	450243	ebi-a-GCST90000025	Appendicular lean mass || id:ebi-a-GCST90000025	TRUE	reported	igd	0.00024676227072	111.129914201217	2	1	TRUE
240	rs2212926	A	C	A	C	-0.022	0.0122	0.2106	0.1431	FALSE	FALSE	FALSE	finn-b-DM_NEUROPATHY	21	38066883	0.0557	NA	0.826	Diabetic neuropathy || id:finn-b-DM_NEUROPATHY	Diabetic neuropathy	Diabetic neuropathy || ||	TRUE	igd	NA	NA	NA	NA	NA	NA	NA	679	38066883	21	7.74819e-21	0.0023	450243	ebi-a-GCST90000025	Appendicular lean mass || id:ebi-a-GCST90000025	TRUE	reported	igd	0.00016092771552	72.4679176598778	2	1	TRUE
241	rs2229840	T	C	T	C	0.0341	-0.0193	0.1597	0.1498	FALSE	FALSE	FALSE	finn-b-DM_NEUROPATHY	12	124826462	0.055	NA	0.7252	Diabetic neuropathy || id:finn-b-DM_NEUROPATHY	Diabetic neuropathy	Diabetic neuropathy || ||	TRUE	igd	NA	NA	NA	NA	NA	NA	NA	466	124826462	12	3.01509e-40	0.0026	450243	ebi-a-GCST90000025	Appendicular lean mass || id:ebi-a-GCST90000025	TRUE	reported	igd	0.0003120886922142	140.558991743126	2	1	TRUE
242	rs2230033	A	G	A	G	-0.0265	0.0059	0.5644	0.4885	FALSE	FALSE	FALSE	finn-b-DM_NEUROPATHY	21	39671476	0.039	NA	0.8796	Diabetic neuropathy || id:finn-b-DM_NEUROPATHY	Diabetic neuropathy	Diabetic neuropathy || ||	TRUE	igd	NA	NA	NA	NA	NA	NA	NA	676	39671476	21	3.48819e-43	0.0019	450243	ebi-a-GCST90000025	Appendicular lean mass || id:ebi-a-GCST90000025	TRUE	reported	igd	0.00034530003288	155.52193383279	2	1	TRUE
243	rs2236096	C	T	C	T	0.018	0.0242	0.2327	0.1497	FALSE	FALSE	FALSE	finn-b-DM_NEUROPATHY	20	3274140	0.054	NA	0.653699	Diabetic neuropathy || id:finn-b-DM_NEUROPATHY	Diabetic neuropathy	Diabetic neuropathy || ||	TRUE	igd	TRUE	rs2236096	rs2236102	C	T	G	A	660	3266319	20	1.28795e-15	0.0023	450243	ebi-a-GCST90000025	Appendicular lean mass || id:ebi-a-GCST90000025	TRUE	reported	igd	0.00011570086008	52.0992988769689	2	1	TRUE
244	rs2236406	C	T	C	T	0.0394	0.0121	0.3493	0.3656	FALSE	FALSE	FALSE	finn-b-DM_NEUROPATHY	9	98221861	0.0407	NA	0.7665	Diabetic neuropathy || id:finn-b-DM_NEUROPATHY	Diabetic neuropathy	Diabetic neuropathy || ||	TRUE	igd	NA	NA	NA	NA	NA	NA	NA	375	98221861	9	1.25806e-87	0.002	450243	ebi-a-GCST90000025	Appendicular lean mass || id:ebi-a-GCST90000025	TRUE	reported	igd	0.0007056702874872	317.946060996793	2	1	TRUE
245	rs2237485	A	G	A	G	0.0191	-0.013	0.2234	0.213	FALSE	FALSE	FALSE	finn-b-DM_NEUROPATHY	7	50749870	0.0477	NA	0.7857	Diabetic neuropathy || id:finn-b-DM_NEUROPATHY	Diabetic neuropathy	Diabetic neuropathy || ||	TRUE	igd	NA	NA	NA	NA	NA	NA	NA	309	50749870	7	3.73422e-17	0.0023	450243	ebi-a-GCST90000025	Appendicular lean mass || id:ebi-a-GCST90000025	TRUE	reported	igd	0.0001265835540728	57.0003212725415	2	1	TRUE
246	rs2240735	T	C	T	C	0.0189	-0.0044	0.748	0.7261	FALSE	FALSE	FALSE	finn-b-DM_NEUROPATHY	16	4027605	0.0441	NA	0.9213	Diabetic neuropathy || id:finn-b-DM_NEUROPATHY	Diabetic neuropathy	Diabetic neuropathy || ||	TRUE	igd	NA	NA	NA	NA	NA	NA	NA	582	4027605	16	3.98566e-18	0.0022	450243	ebi-a-GCST90000025	Appendicular lean mass || id:ebi-a-GCST90000025	TRUE	reported	igd	0.00013466531232	60.6400109902882	2	1	TRUE
247	rs2268718	T	C	T	C	0.0141	-0.0079	0.2704	0.3547	FALSE	FALSE	FALSE	finn-b-DM_NEUROPATHY	6	52415023	0.0408	NA	0.8461	Diabetic neuropathy || id:finn-b-DM_NEUROPATHY	Diabetic neuropathy	Diabetic neuropathy || ||	TRUE	igd	NA	NA	NA	NA	NA	NA	NA	253	52415023	6	3.23594e-11	0.0021	450243	ebi-a-GCST90000025	Appendicular lean mass || id:ebi-a-GCST90000025	TRUE	reported	igd	7.84440004608e-05	35.3214759693483	2	1	TRUE
248	rs2270894	G	C	G	C	-0.0332	-0.0175	0.2034	0.2635	FALSE	TRUE	FALSE	finn-b-DM_NEUROPATHY	3	9975386	0.0445	NA	0.6939	Diabetic neuropathy || id:finn-b-DM_NEUROPATHY	Diabetic neuropathy	Diabetic neuropathy || ||	TRUE	igd	NA	NA	NA	NA	NA	NA	NA	125	9975386	3	1.25401e-42	0.0024	450243	ebi-a-GCST90000025	Appendicular lean mass || id:ebi-a-GCST90000025	TRUE	reported	igd	0.0003571884554112	160.878351242584	2	1	TRUE
249	rs2274351	T	C	T	C	0.017	0.0812	0.5433	0.5221	FALSE	FALSE	FALSE	finn-b-DM_NEUROPATHY	10	104264107	0.0391	NA	0.0377598	Diabetic neuropathy || id:finn-b-DM_NEUROPATHY	Diabetic neuropathy	Diabetic neuropathy || ||	TRUE	igd	NA	NA	NA	NA	NA	NA	NA	393	104264107	10	3.0662e-19	0.0019	450243	ebi-a-GCST90000025	Appendicular lean mass || id:ebi-a-GCST90000025	TRUE	reported	igd	0.00014341631358	64.5811664353896	2	1	TRUE
250	rs2283200	T	C	T	C	-0.0281	-0.2286	0.0559	0.0645	FALSE	FALSE	FALSE	finn-b-DM_NEUROPATHY	11	2729340	0.0801	NA	0.00432703	Diabetic neuropathy || id:finn-b-DM_NEUROPATHY	Diabetic neuropathy	Diabetic neuropathy || ||	TRUE	igd	NA	NA	NA	NA	NA	NA	NA	426	2729340	11	1.48115e-11	0.0042	450243	ebi-a-GCST90000025	Appendicular lean mass || id:ebi-a-GCST90000025	TRUE	reported	igd	8.33436355518e-05	37.5278495218916	2	1	TRUE
251	rs2287821	T	C	T	C	-0.0153	0.0024	0.5091	0.5103	FALSE	FALSE	FALSE	finn-b-DM_NEUROPATHY	19	33935102	0.039	NA	0.9515	Diabetic neuropathy || id:finn-b-DM_NEUROPATHY	Diabetic neuropathy	Diabetic neuropathy || ||	TRUE	igd	NA	NA	NA	NA	NA	NA	NA	651	33935102	19	6.95344e-16	0.0019	450243	ebi-a-GCST90000025	Appendicular lean mass || id:ebi-a-GCST90000025	TRUE	reported	igd	0.0001170062300142	52.6871667345732	2	1	TRUE
252	rs2289629	A	G	A	G	-0.0148	0.0536	0.3451	0.3732	FALSE	FALSE	FALSE	finn-b-DM_NEUROPATHY	17	27959903	0.0406	NA	0.1865	Diabetic neuropathy || id:finn-b-DM_NEUROPATHY	Diabetic neuropathy	Diabetic neuropathy || ||	TRUE	igd	NA	NA	NA	NA	NA	NA	NA	593	27959903	17	8.02047e-14	0.002	450243	ebi-a-GCST90000025	Appendicular lean mass || id:ebi-a-GCST90000025	TRUE	reported	igd	9.90087040992e-05	44.5821919673805	2	1	TRUE
253	rs2296316	C	T	C	T	-0.0192	-0.0048	0.4643	0.508	FALSE	FALSE	FALSE	finn-b-DM_NEUROPATHY	14	65520246	0.0391	NA	0.9031	Diabetic neuropathy || id:finn-b-DM_NEUROPATHY	Diabetic neuropathy	Diabetic neuropathy || ||	TRUE	igd	NA	NA	NA	NA	NA	NA	NA	512	65520246	14	1.58891e-23	0.0019	450243	ebi-a-GCST90000025	Appendicular lean mass || id:ebi-a-GCST90000025	TRUE	reported	igd	0.0001833803440128	82.580493107902	2	1	TRUE
254	rs2303423	C	T	C	T	0.0168	0.0144	0.1095	0.07427	FALSE	FALSE	FALSE	finn-b-DM_NEUROPATHY	4	38120029	0.0753	NA	0.8485	Diabetic neuropathy || id:finn-b-DM_NEUROPATHY	Diabetic neuropathy	Diabetic neuropathy || ||	TRUE	igd	NA	NA	NA	NA	NA	NA	NA	191	38120029	4	2.64399e-08	0.003	450243	ebi-a-GCST90000025	Appendicular lean mass || id:ebi-a-GCST90000025	TRUE	reported	igd	5.504230368e-05	24.7836660012572	2	1	TRUE
255	rs2305141	G	A	G	A	0.0183	0.0445	0.5961	0.7321	FALSE	FALSE	FALSE	finn-b-DM_NEUROPATHY	2	233684402	0.0442	NA	0.3136	Diabetic neuropathy || id:finn-b-DM_NEUROPATHY	Diabetic neuropathy	Diabetic neuropathy || ||	TRUE	igd	NA	NA	NA	NA	NA	NA	NA	69	233684402	2	1.07498e-21	0.0019	450243	ebi-a-GCST90000025	Appendicular lean mass || id:ebi-a-GCST90000025	TRUE	reported	igd	0.0001612594410462	72.6173222248744	2	1	TRUE
256	rs2324154	A	C	A	C	0.015	-0.0607	0.5096	0.4805	FALSE	FALSE	FALSE	finn-b-DM_NEUROPATHY	4	24027226	0.039	NA	0.1196	Diabetic neuropathy || id:finn-b-DM_NEUROPATHY	Diabetic neuropathy	Diabetic neuropathy || ||	TRUE	igd	NA	NA	NA	NA	NA	NA	NA	189	24027226	4	1.91602e-15	0.0019	450243	ebi-a-GCST90000025	Appendicular lean mass || id:ebi-a-GCST90000025	TRUE	reported	igd	0.000112458528	50.6391349078189	2	1	TRUE
257	rs234640	T	C	T	C	-0.0131	0.0082	0.5142	0.5254	FALSE	FALSE	FALSE	finn-b-DM_NEUROPATHY	1	184867830	0.0393	NA	0.8338	Diabetic neuropathy || id:finn-b-DM_NEUROPATHY	Diabetic neuropathy	Diabetic neuropathy || ||	TRUE	igd	NA	NA	NA	NA	NA	NA	NA	56	184867830	1	3.86812e-12	0.0019	450243	ebi-a-GCST90000025	Appendicular lean mass || id:ebi-a-GCST90000025	TRUE	reported	igd	8.57357931192e-05	38.605079066854	2	1	TRUE
258	rs2347603	A	T	A	T	-0.0181	0.0164	0.7418	0.7333	FALSE	TRUE	FALSE	finn-b-DM_NEUROPATHY	2	47297426	0.0441	NA	0.7092	Diabetic neuropathy || id:finn-b-DM_NEUROPATHY	Diabetic neuropathy	Diabetic neuropathy || ||	TRUE	igd	NA	NA	NA	NA	NA	NA	NA	101	47297426	2	5.64547e-17	0.0022	450243	ebi-a-GCST90000025	Appendicular lean mass || id:ebi-a-GCST90000025	TRUE	reported	igd	0.0001254960950072	56.5105791691491	2	1	TRUE
259	rs2347808	A	G	A	G	-0.0125	-0.0231	0.5139	0.4896	FALSE	FALSE	FALSE	finn-b-DM_NEUROPATHY	18	2750856	0.0392	NA	0.5568	Diabetic neuropathy || id:finn-b-DM_NEUROPATHY	Diabetic neuropathy	Diabetic neuropathy || ||	TRUE	igd	NA	NA	NA	NA	NA	NA	NA	618	2750856	18	5.78762e-11	0.0019	450243	ebi-a-GCST90000025	Appendicular lean mass || id:ebi-a-GCST90000025	TRUE	reported	igd	7.8064621875e-05	35.1506374388422	2	1	TRUE
260	rs2362487	G	C	G	C	0.0154	0.0603	0.2473	0.1954	FALSE	TRUE	FALSE	finn-b-DM_NEUROPATHY	10	126219022	0.0495	NA	0.2236	Diabetic neuropathy || id:finn-b-DM_NEUROPATHY	Diabetic neuropathy	Diabetic neuropathy || ||	TRUE	igd	TRUE	rs2362487	rs76987527	G	C	A	G	411	126208402	10	3.57026e-12	0.0022	450243	ebi-a-GCST90000025	Appendicular lean mass || id:ebi-a-GCST90000025	TRUE	reported	igd	8.82912102072e-05	39.7558328654964	2	1	TRUE
261	rs2390669	C	A	C	A	0.0174	0.0097	0.1289	0.1066	FALSE	FALSE	FALSE	finn-b-DM_NEUROPATHY	2	169117025	0.0631	NA	0.8779	Diabetic neuropathy || id:finn-b-DM_NEUROPATHY	Diabetic neuropathy	Diabetic neuropathy || ||	TRUE	igd	TRUE	rs2390669	rs2102808	C	A	T	G	65	169091942	2	6.996e-10	0.0028	450243	ebi-a-GCST90000025	Appendicular lean mass || id:ebi-a-GCST90000025	TRUE	reported	igd	6.79906860408e-05	30.6142759593209	2	1	TRUE
262	rs244711	T	C	T	C	0.0279	-0.0323	0.686	0.6746	FALSE	FALSE	FALSE	finn-b-DM_NEUROPATHY	5	176509193	0.0427	NA	0.4486	Diabetic neuropathy || id:finn-b-DM_NEUROPATHY	Diabetic neuropathy	Diabetic neuropathy || ||	TRUE	igd	NA	NA	NA	NA	NA	NA	NA	239	176509193	5	1.54383e-37	0.0022	450243	ebi-a-GCST90000025	Appendicular lean mass || id:ebi-a-GCST90000025	TRUE	reported	igd	0.00033534525528	151.036832567697	2	1	TRUE
263	rs2454390	C	T	C	T	-0.0176	-0.0802	0.8459	0.907	FALSE	FALSE	FALSE	finn-b-DM_NEUROPATHY	12	103255613	0.0667	NA	0.2294	Diabetic neuropathy || id:finn-b-DM_NEUROPATHY	Diabetic neuropathy	Diabetic neuropathy || ||	TRUE	igd	NA	NA	NA	NA	NA	NA	NA	475	103255613	12	1.7398e-11	0.0026	450243	ebi-a-GCST90000025	Appendicular lean mass || id:ebi-a-GCST90000025	TRUE	reported	igd	8.07564082688e-05	36.3627825430656	2	1	TRUE
264	rs246177	T	C	T	C	0.0214	-0.0203	0.3681	0.3691	FALSE	FALSE	FALSE	finn-b-DM_NEUROPATHY	16	14380768	0.0405	NA	0.616799	Diabetic neuropathy || id:finn-b-DM_NEUROPATHY	Diabetic neuropathy	Diabetic neuropathy || ||	TRUE	igd	NA	NA	NA	NA	NA	NA	NA	574	14380768	16	2.03517e-27	0.002	450243	ebi-a-GCST90000025	Appendicular lean mass || id:ebi-a-GCST90000025	TRUE	reported	igd	0.0002130451810488	95.9421153659311	2	1	TRUE
265	rs2490302	A	T	A	T	0.0221	0.0512	0.9137	0.9324	FALSE	TRUE	FALSE	finn-b-DM_NEUROPATHY	10	37702435	0.0809	NA	0.527	Diabetic neuropathy || id:finn-b-DM_NEUROPATHY	Diabetic neuropathy	Diabetic neuropathy || ||	TRUE	igd	NA	NA	NA	NA	NA	NA	NA	423	37702435	10	6.23735e-11	0.0034	450243	ebi-a-GCST90000025	Appendicular lean mass || id:ebi-a-GCST90000025	TRUE	reported	igd	7.70245134542001e-05	34.6822653467463	2	1	TRUE
266	rs249677	A	C	A	C	-0.0109	0.0504	0.6333	0.6938	FALSE	FALSE	FALSE	finn-b-DM_NEUROPATHY	5	141539339	0.0424	NA	0.2349	Diabetic neuropathy || id:finn-b-DM_NEUROPATHY	Diabetic neuropathy	Diabetic neuropathy || ||	TRUE	igd	NA	NA	NA	NA	NA	NA	NA	232	141539339	5	2.40298e-08	0.002	450243	ebi-a-GCST90000025	Appendicular lean mass || id:ebi-a-GCST90000025	TRUE	reported	igd	5.51827563582e-05	24.8469105264822	2	1	TRUE
267	rs2521349	A	G	A	G	0.0155	-0.0047	0.3847	0.4066	FALSE	FALSE	FALSE	finn-b-DM_NEUROPATHY	17	67503501	0.0399	NA	0.9053	Diabetic neuropathy || id:finn-b-DM_NEUROPATHY	Diabetic neuropathy	Diabetic neuropathy || ||	TRUE	igd	NA	NA	NA	NA	NA	NA	NA	604	67503501	17	2.01419e-15	0.0019	450243	ebi-a-GCST90000025	Appendicular lean mass || id:ebi-a-GCST90000025	TRUE	reported	igd	0.000113737189755	51.2149710993672	2	1	TRUE
268	rs2529090	G	C	G	C	0.0136	-0.0691	0.181	0.1497	FALSE	TRUE	FALSE	finn-b-DM_NEUROPATHY	7	24664130	0.0549	NA	0.2079	Diabetic neuropathy || id:finn-b-DM_NEUROPATHY	Diabetic neuropathy	Diabetic neuropathy || ||	TRUE	igd	TRUE	rs2529090	rs12530888	G	C	T	C	308	24662280	7	3.38602e-08	0.0025	450243	ebi-a-GCST90000025	Appendicular lean mass || id:ebi-a-GCST90000025	TRUE	reported	igd	5.483657088e-05	24.6910264808058	2	1	TRUE
269	rs2545339	G	A	G	A	0.0115	-0.0776	0.6288	0.697	FALSE	FALSE	FALSE	finn-b-DM_NEUROPATHY	5	149911219	0.0425	NA	0.0678797	Diabetic neuropathy || id:finn-b-DM_NEUROPATHY	Diabetic neuropathy	Diabetic neuropathy || ||	TRUE	igd	NA	NA	NA	NA	NA	NA	NA	222	149911219	5	3.48001e-09	0.002	450243	ebi-a-GCST90000025	Appendicular lean mass || id:ebi-a-GCST90000025	TRUE	reported	igd	6.173709312e-05	27.7982867288583	2	1	TRUE
270	rs2569888	A	G	A	G	0.0133	0.0739	0.2449	0.2561	FALSE	FALSE	FALSE	finn-b-DM_NEUROPATHY	6	1625803	0.0454	NA	0.1037	Diabetic neuropathy || id:finn-b-DM_NEUROPATHY	Diabetic neuropathy	Diabetic neuropathy || ||	TRUE	igd	NA	NA	NA	NA	NA	NA	NA	264	1625803	6	2.29298e-09	0.0022	450243	ebi-a-GCST90000025	Appendicular lean mass || id:ebi-a-GCST90000025	TRUE	reported	igd	6.54224091822e-05	29.4577781314174	2	1	TRUE
271	rs2578565	T	C	T	C	-0.0141	-0.0875	0.6575	0.6014	FALSE	FALSE	FALSE	finn-b-DM_NEUROPATHY	5	5460569	0.0399	NA	0.0280298	Diabetic neuropathy || id:finn-b-DM_NEUROPATHY	Diabetic neuropathy	Diabetic neuropathy || ||	TRUE	igd	NA	NA	NA	NA	NA	NA	NA	204	5460569	5	1.37404e-12	0.002	450243	ebi-a-GCST90000025	Appendicular lean mass || id:ebi-a-GCST90000025	TRUE	reported	igd	8.9541538875e-05	40.3188822193785	2	1	TRUE
272	rs258794	T	G	T	G	0.0147	0.0052	0.2764	0.2565	FALSE	FALSE	FALSE	finn-b-DM_NEUROPATHY	5	142540040	0.0444	NA	0.9066	Diabetic neuropathy || id:finn-b-DM_NEUROPATHY	Diabetic neuropathy	Diabetic neuropathy || ||	TRUE	igd	NA	NA	NA	NA	NA	NA	NA	245	142540040	5	6.23448e-12	0.0021	450243	ebi-a-GCST90000025	Appendicular lean mass || id:ebi-a-GCST90000025	TRUE	reported	igd	8.64373138272e-05	38.9209868404263	2	1	TRUE
273	rs2592208	A	C	A	C	-0.0124	-0.0493	0.513	0.4825	FALSE	FALSE	FALSE	finn-b-DM_NEUROPATHY	17	67408873	0.0389	NA	0.2042	Diabetic neuropathy || id:finn-b-DM_NEUROPATHY	Diabetic neuropathy	Diabetic neuropathy || ||	TRUE	igd	NA	NA	NA	NA	NA	NA	NA	612	67408873	17	5.51696e-11	0.0019	450243	ebi-a-GCST90000025	Appendicular lean mass || id:ebi-a-GCST90000025	TRUE	reported	igd	7.682802912e-05	34.5937864314492	2	1	TRUE
274	rs2607234	G	A	G	A	-0.0302	-0.0131	0.9476	0.9427	FALSE	FALSE	FALSE	finn-b-DM_NEUROPATHY	19	35563834	0.0845	NA	0.8766	Diabetic neuropathy || id:finn-b-DM_NEUROPATHY	Diabetic neuropathy	Diabetic neuropathy || ||	TRUE	igd	NA	NA	NA	NA	NA	NA	NA	639	35563834	19	1.99618e-12	0.0043	450243	ebi-a-GCST90000025	Appendicular lean mass || id:ebi-a-GCST90000025	TRUE	reported	igd	9.05733060992e-05	40.7835098087276	2	1	TRUE
275	rs261223	C	A	A	T	0.0175	-0.0639	0.3702	0.001302	TRUE	FALSE	FALSE	finn-b-DM_NEUROPATHY	5	95901046	0.5875	NA	0.9134	Diabetic neuropathy || id:finn-b-DM_NEUROPATHY	Diabetic neuropathy	Diabetic neuropathy || ||	TRUE	igd	NA	NA	NA	NA	NA	NA	NA	230	95901046	5	2.29985e-19	0.0019	450243	ebi-a-GCST90000025	Appendicular lean mass || id:ebi-a-GCST90000025	TRUE	reported	igd	0.0001428055755	64.3061083895122	2	1	FALSE
276	rs261223	C	A	C	A	0.0175	0.0193	0.3702	0.4044	FALSE	FALSE	FALSE	finn-b-DM_NEUROPATHY	5	95901046	0.0397	NA	0.6261	Diabetic neuropathy || id:finn-b-DM_NEUROPATHY	Diabetic neuropathy	Diabetic neuropathy || ||	TRUE	igd	NA	NA	NA	NA	NA	NA	NA	230	95901046	5	2.29985e-19	0.0019	450243	ebi-a-GCST90000025	Appendicular lean mass || id:ebi-a-GCST90000025	TRUE	reported	igd	0.0001428055755	64.3061083895122	2	2	TRUE
277	rs2648725	A	T	A	T	0.0165	0.0235	0.2134	0.1769	FALSE	TRUE	FALSE	finn-b-DM_NEUROPATHY	10	93015079	0.051	NA	0.6442	Diabetic neuropathy || id:finn-b-DM_NEUROPATHY	Diabetic neuropathy	Diabetic neuropathy || ||	TRUE	igd	NA	NA	NA	NA	NA	NA	NA	416	93015079	10	8.20352e-13	0.0023	450243	ebi-a-GCST90000025	Appendicular lean mass || id:ebi-a-GCST90000025	TRUE	reported	igd	9.140000958e-05	41.1557933532155	2	1	TRUE
278	rs2663126	A	G	A	G	-0.0139	0.0409	0.6905	0.7608	FALSE	FALSE	FALSE	finn-b-DM_NEUROPATHY	15	99563857	0.0458	NA	0.3719	Diabetic neuropathy || id:finn-b-DM_NEUROPATHY	Diabetic neuropathy	Diabetic neuropathy || ||	TRUE	igd	NA	NA	NA	NA	NA	NA	NA	560	99563857	15	1.35613e-11	0.0021	450243	ebi-a-GCST90000025	Appendicular lean mass || id:ebi-a-GCST90000025	TRUE	reported	igd	8.2581721595e-05	37.184747693136	2	1	TRUE
279	rs2676298	T	C	T	C	-0.0269	0.07	0.853	0.8452	FALSE	FALSE	FALSE	finn-b-DM_NEUROPATHY	17	62726707	0.0543	NA	0.1974	Diabetic neuropathy || id:finn-b-DM_NEUROPATHY	Diabetic neuropathy	Diabetic neuropathy || ||	TRUE	igd	NA	NA	NA	NA	NA	NA	NA	599	62726707	17	2.38506e-23	0.0027	450243	ebi-a-GCST90000025	Appendicular lean mass || id:ebi-a-GCST90000025	TRUE	reported	igd	0.00018146836302	81.7193267069324	2	1	TRUE
280	rs2717008	C	T	C	T	-0.0127	-7e-04	0.3835	0.3759	FALSE	FALSE	FALSE	finn-b-DM_NEUROPATHY	2	58149158	0.0405	NA	0.9868	Diabetic neuropathy || id:finn-b-DM_NEUROPATHY	Diabetic neuropathy	Diabetic neuropathy || ||	TRUE	igd	NA	NA	NA	NA	NA	NA	NA	86	58149158	2	4.9877e-11	0.0019	450243	ebi-a-GCST90000025	Appendicular lean mass || id:ebi-a-GCST90000025	TRUE	reported	igd	7.6266863595e-05	34.341088018952	2	1	TRUE
281	rs2748501	A	G	A	G	-0.0195	0.0474	0.4395	0.4668	FALSE	FALSE	FALSE	finn-b-DM_NEUROPATHY	6	146312258	0.0391	NA	0.2248	Diabetic neuropathy || id:finn-b-DM_NEUROPATHY	Diabetic neuropathy	Diabetic neuropathy || ||	TRUE	igd	NA	NA	NA	NA	NA	NA	NA	283	146312258	6	1.31099e-24	0.0019	450243	ebi-a-GCST90000025	Appendicular lean mass || id:ebi-a-GCST90000025	TRUE	reported	igd	0.000187341379875	84.3645751922289	2	1	TRUE
282	rs2754255	G	A	G	A	-0.0153	-0.0423	0.2245	0.2428	FALSE	FALSE	FALSE	finn-b-DM_NEUROPATHY	6	88393572	0.0455	NA	0.3524	Diabetic neuropathy || id:finn-b-DM_NEUROPATHY	Diabetic neuropathy	Diabetic neuropathy || ||	TRUE	igd	NA	NA	NA	NA	NA	NA	NA	279	88393572	6	1.04689e-11	0.0023	450243	ebi-a-GCST90000025	Appendicular lean mass || id:ebi-a-GCST90000025	TRUE	reported	igd	8.1510020955e-05	36.7021449374031	2	1	TRUE
283	rs2763263	A	T	A	T	-0.017	-0.0166	0.2445	0.3334	FALSE	TRUE	FALSE	finn-b-DM_NEUROPATHY	6	168814392	0.0418	NA	0.6917	Diabetic neuropathy || id:finn-b-DM_NEUROPATHY	Diabetic neuropathy	Diabetic neuropathy || ||	TRUE	igd	NA	NA	NA	NA	NA	NA	NA	292	168814392	6	1.37088e-14	0.0022	450243	ebi-a-GCST90000025	Appendicular lean mass || id:ebi-a-GCST90000025	TRUE	reported	igd	0.0001067680155	48.0764710961467	2	1	TRUE
284	rs2764264	T	C	T	C	0.0203	0.0892	0.6954	0.6295	FALSE	FALSE	FALSE	finn-b-DM_NEUROPATHY	6	108934461	0.0405	NA	0.0274499	Diabetic neuropathy || id:finn-b-DM_NEUROPATHY	Diabetic neuropathy	Diabetic neuropathy || ||	TRUE	igd	NA	NA	NA	NA	NA	NA	NA	287	108934461	6	5.07341e-23	0.0021	450243	ebi-a-GCST90000025	Appendicular lean mass || id:ebi-a-GCST90000025	TRUE	reported	igd	0.0001745768515512	78.6153806449003	2	1	TRUE
285	rs2788213	A	G	A	G	0.0123	0.0312	0.7104	0.7195	FALSE	FALSE	FALSE	finn-b-DM_NEUROPATHY	6	703249	0.0436	NA	0.4742	Diabetic neuropathy || id:finn-b-DM_NEUROPATHY	Diabetic neuropathy	Diabetic neuropathy || ||	TRUE	igd	NA	NA	NA	NA	NA	NA	NA	263	703249	6	3.79603e-09	0.0021	450243	ebi-a-GCST90000025	Appendicular lean mass || id:ebi-a-GCST90000025	TRUE	reported	igd	6.22503401472e-05	28.0294002379144	2	1	TRUE
286	rs2789365	T	C	T	C	-0.0145	0.0085	0.4807	0.4812	FALSE	FALSE	FALSE	finn-b-DM_NEUROPATHY	1	235515534	0.0392	NA	0.8274	Diabetic neuropathy || id:finn-b-DM_NEUROPATHY	Diabetic neuropathy	Diabetic neuropathy || ||	TRUE	igd	NA	NA	NA	NA	NA	NA	NA	46	235515534	1	1.14209e-14	0.0019	450243	ebi-a-GCST90000025	Appendicular lean mass || id:ebi-a-GCST90000025	TRUE	reported	igd	0.000104968367955	47.2660243938675	2	1	TRUE
287	rs2791654	A	G	A	G	-0.0239	0.0579	0.7062	0.7145	FALSE	FALSE	FALSE	finn-b-DM_NEUROPATHY	1	11130116	0.0436	NA	0.1845	Diabetic neuropathy || id:finn-b-DM_NEUROPATHY	Diabetic neuropathy	Diabetic neuropathy || ||	TRUE	igd	TRUE	rs2791654	rs910661	G	A	C	A	49	11129317	1	1.20587e-28	0.0022	450243	ebi-a-GCST90000025	Appendicular lean mass || id:ebi-a-GCST90000025	TRUE	reported	igd	0.0002370310837752	106.746414408326	2	1	TRUE
288	rs2807339	C	T	C	T	0.0162	-0.0511	0.7586	0.7745	FALSE	FALSE	FALSE	finn-b-DM_NEUROPATHY	1	22578063	0.0469	NA	0.2761	Diabetic neuropathy || id:finn-b-DM_NEUROPATHY	Diabetic neuropathy	Diabetic neuropathy || ||	TRUE	igd	NA	NA	NA	NA	NA	NA	NA	2	22578063	1	1.23994e-13	0.0022	450243	ebi-a-GCST90000025	Appendicular lean mass || id:ebi-a-GCST90000025	TRUE	reported	igd	9.61191958752e-05	43.2809630014063	2	1	TRUE
289	rs2812208	C	G	C	G	0.1156	-0.2422	0.021	0.02199	FALSE	TRUE	FALSE	finn-b-DM_NEUROPATHY	13	50707087	0.1357	NA	0.0743704	Diabetic neuropathy || id:finn-b-DM_NEUROPATHY	Diabetic neuropathy	Diabetic neuropathy || ||	TRUE	igd	NA	NA	NA	NA	NA	NA	NA	507	50707087	13	5.50681e-68	0.0066	450243	ebi-a-GCST90000025	Appendicular lean mass || id:ebi-a-GCST90000025	TRUE	reported	igd	0.00054947463648	247.532022371401	2	1	TRUE
290	rs28379706	C	T	C	T	0.0114	-0.0393	0.3931	0.3782	FALSE	FALSE	FALSE	finn-b-DM_NEUROPATHY	22	50728062	0.0404	NA	0.3304	Diabetic neuropathy || id:finn-b-DM_NEUROPATHY	Diabetic neuropathy	Diabetic neuropathy || ||	TRUE	igd	NA	NA	NA	NA	NA	NA	NA	690	50728062	22	4.49004e-09	0.002	450243	ebi-a-GCST90000025	Appendicular lean mass || id:ebi-a-GCST90000025	TRUE	reported	igd	6.20097356088e-05	27.9210567475886	2	1	TRUE
291	rs28485212	T	C	T	C	-0.0188	0.0654	0.1494	0.1424	FALSE	FALSE	FALSE	finn-b-DM_NEUROPATHY	17	63550026	0.0567	NA	0.2488	Diabetic neuropathy || id:finn-b-DM_NEUROPATHY	Diabetic neuropathy	Diabetic neuropathy || ||	TRUE	igd	NA	NA	NA	NA	NA	NA	NA	590	63550026	17	1.24194e-12	0.0027	450243	ebi-a-GCST90000025	Appendicular lean mass || id:ebi-a-GCST90000025	TRUE	reported	igd	8.98300559232e-05	40.4488077275777	2	1	TRUE
292	rs28529055	T	G	T	G	-0.0147	-0.0274	0.4368	0.3959	FALSE	FALSE	FALSE	finn-b-DM_NEUROPATHY	14	92428633	0.04	NA	0.4934	Diabetic neuropathy || id:finn-b-DM_NEUROPATHY	Diabetic neuropathy	Diabetic neuropathy || ||	TRUE	igd	TRUE	rs28529055	rs2110428	T	G	A	G	525	92428216	14	1.87888e-14	0.0019	450243	ebi-a-GCST90000025	Appendicular lean mass || id:ebi-a-GCST90000025	TRUE	reported	igd	0.0001063187693568	47.8741589556391	2	1	TRUE
293	rs28529426	T	C	T	C	-0.0168	0.0043	0.1711	0.2393	FALSE	FALSE	FALSE	finn-b-DM_NEUROPATHY	7	4678264	0.0459	NA	0.9258	Diabetic neuropathy || id:finn-b-DM_NEUROPATHY	Diabetic neuropathy	Diabetic neuropathy || ||	TRUE	igd	NA	NA	NA	NA	NA	NA	NA	306	4678264	7	5.82371e-11	0.0026	450243	ebi-a-GCST90000025	Appendicular lean mass || id:ebi-a-GCST90000025	TRUE	reported	igd	8.00572574592e-05	36.0479455553459	2	1	TRUE
294	rs28592876	A	G	A	G	0.03	-0.089	0.2051	0.2115	FALSE	FALSE	FALSE	finn-b-DM_NEUROPATHY	12	123866429	0.0481	NA	0.0641402	Diabetic neuropathy || id:finn-b-DM_NEUROPATHY	Diabetic neuropathy	Diabetic neuropathy || ||	TRUE	igd	NA	NA	NA	NA	NA	NA	NA	485	123866429	12	9.08657e-38	0.0023	450243	ebi-a-GCST90000025	Appendicular lean mass || id:ebi-a-GCST90000025	TRUE	reported	igd	0.000293461182	132.167041941211	2	1	TRUE
295	rs28678024	G	A	G	A	-0.0119	-0.0214	0.2854	0.322	FALSE	FALSE	FALSE	finn-b-DM_NEUROPATHY	14	25937161	0.042	NA	0.61	Diabetic neuropathy || id:finn-b-DM_NEUROPATHY	Diabetic neuropathy	Diabetic neuropathy || ||	TRUE	igd	NA	NA	NA	NA	NA	NA	NA	527	25937161	14	1.89898e-08	0.0021	450243	ebi-a-GCST90000025	Appendicular lean mass || id:ebi-a-GCST90000025	TRUE	reported	igd	5.77618240248e-05	26.0082436943454	2	1	TRUE
296	rs2871865	G	C	G	C	-0.0493	0.0084	0.1159	0.06098	FALSE	TRUE	FALSE	finn-b-DM_NEUROPATHY	15	99194896	0.0814	NA	0.9179	Diabetic neuropathy || id:finn-b-DM_NEUROPATHY	Diabetic neuropathy	Diabetic neuropathy || ||	TRUE	igd	NA	NA	NA	NA	NA	NA	NA	543	99194896	15	3.40408e-62	0.003	450243	ebi-a-GCST90000025	Appendicular lean mass || id:ebi-a-GCST90000025	TRUE	reported	igd	0.0004980909612462	224.372730511468	2	1	TRUE
297	rs2871960	C	A	C	A	0.0469	-0.0461	0.4448	0.4631	FALSE	FALSE	FALSE	finn-b-DM_NEUROPATHY	3	141121814	0.0393	NA	0.2405	Diabetic neuropathy || id:finn-b-DM_NEUROPATHY	Diabetic neuropathy	Diabetic neuropathy || ||	TRUE	igd	NA	NA	NA	NA	NA	NA	NA	155	141121814	3	2.1677e-135	0.0019	450243	ebi-a-GCST90000025	Appendicular lean mass || id:ebi-a-GCST90000025	TRUE	reported	igd	0.0010864004006912	489.673984820924	2	1	TRUE
298	rs28736838	T	C	T	C	-0.0117	-0.0176	0.3017	0.3214	FALSE	FALSE	FALSE	finn-b-DM_NEUROPATHY	1	120148713	0.0417	NA	0.672699	Diabetic neuropathy || id:finn-b-DM_NEUROPATHY	Diabetic neuropathy	Diabetic neuropathy || ||	TRUE	igd	NA	NA	NA	NA	NA	NA	NA	42	120148713	1	1.06999e-08	0.002	450243	ebi-a-GCST90000025	Appendicular lean mass || id:ebi-a-GCST90000025	TRUE	reported	igd	5.76791791758e-05	25.9710292989437	2	1	TRUE
299	rs2885697	T	G	T	G	-0.0323	0.0294	0.665	0.6608	FALSE	FALSE	FALSE	finn-b-DM_NEUROPATHY	1	41544279	0.0412	NA	0.4757	Diabetic neuropathy || id:finn-b-DM_NEUROPATHY	Diabetic neuropathy	Diabetic neuropathy || ||	TRUE	igd	NA	NA	NA	NA	NA	NA	NA	51	41544279	1	9.20662e-60	0.002	450243	ebi-a-GCST90000025	Appendicular lean mass || id:ebi-a-GCST90000025	TRUE	reported	igd	0.0004648378595	209.386393422066	2	1	TRUE
300	rs291979	A	G	A	G	0.0242	-0.0025	0.2289	0.1632	FALSE	FALSE	FALSE	finn-b-DM_NEUROPATHY	10	121129797	0.0523	NA	0.9614	Diabetic neuropathy || id:finn-b-DM_NEUROPATHY	Diabetic neuropathy	Diabetic neuropathy || ||	TRUE	igd	NA	NA	NA	NA	NA	NA	NA	418	121129797	10	6.75616e-27	0.0023	450243	ebi-a-GCST90000025	Appendicular lean mass || id:ebi-a-GCST90000025	TRUE	reported	igd	0.0002067365304312	93.100509474184	2	1	TRUE
301	rs2923411	C	T	C	T	0.0127	-0.0074	0.5946	0.6245	FALSE	FALSE	FALSE	finn-b-DM_NEUROPATHY	8	42455206	0.0402	NA	0.8545	Diabetic neuropathy || id:finn-b-DM_NEUROPATHY	Diabetic neuropathy	Diabetic neuropathy || ||	TRUE	igd	NA	NA	NA	NA	NA	NA	NA	343	42455206	8	4.7698e-11	0.0019	450243	ebi-a-GCST90000025	Appendicular lean mass || id:ebi-a-GCST90000025	TRUE	reported	igd	7.77581799672e-05	35.0126432260252	2	1	TRUE
302	rs2925155	T	C	T	C	-0.015	-0.0066	0.2612	0.2706	FALSE	FALSE	FALSE	finn-b-DM_NEUROPATHY	8	75886297	0.0438	NA	0.8797	Diabetic neuropathy || id:finn-b-DM_NEUROPATHY	Diabetic neuropathy	Diabetic neuropathy || ||	TRUE	igd	NA	NA	NA	NA	NA	NA	NA	348	75886297	8	5.46638e-12	0.0022	450243	ebi-a-GCST90000025	Appendicular lean mass || id:ebi-a-GCST90000025	TRUE	reported	igd	8.6838552e-05	39.1016720236113	2	1	TRUE
303	rs293517	C	T	C	T	-0.013	-0.0351	0.7011	0.7359	FALSE	FALSE	FALSE	finn-b-DM_NEUROPATHY	6	83662455	0.0445	NA	0.4305	Diabetic neuropathy || id:finn-b-DM_NEUROPATHY	Diabetic neuropathy	Diabetic neuropathy || ||	TRUE	igd	NA	NA	NA	NA	NA	NA	NA	273	83662455	6	2.80401e-10	0.0021	450243	ebi-a-GCST90000025	Appendicular lean mass || id:ebi-a-GCST90000025	TRUE	reported	igd	7.083087102e-05	31.8932212235547	2	1	TRUE
304	rs2971857	A	G	A	G	-0.0119	-0.0041	0.5752	0.5645	FALSE	FALSE	FALSE	finn-b-DM_NEUROPATHY	2	234369487	0.0394	NA	0.9181	Diabetic neuropathy || id:finn-b-DM_NEUROPATHY	Diabetic neuropathy	Diabetic neuropathy || ||	TRUE	igd	NA	NA	NA	NA	NA	NA	NA	70	234369487	2	3.69999e-10	0.0019	450243	ebi-a-GCST90000025	Appendicular lean mass || id:ebi-a-GCST90000025	TRUE	reported	igd	6.92033795712e-05	31.1603552234068	2	1	TRUE
305	rs2978362	T	C	T	C	0.0106	0.0638	0.5326	0.4091	FALSE	FALSE	FALSE	finn-b-DM_NEUROPATHY	18	32959397	0.04	NA	0.1102	Diabetic neuropathy || id:finn-b-DM_NEUROPATHY	Diabetic neuropathy	Diabetic neuropathy || ||	TRUE	igd	NA	NA	NA	NA	NA	NA	NA	615	32959397	18	2.848e-08	0.0019	450243	ebi-a-GCST90000025	Appendicular lean mass || id:ebi-a-GCST90000025	TRUE	reported	igd	5.59411765728e-05	25.1884203511845	2	1	TRUE
306	rs301807	G	A	G	A	-0.0144	0.0257	0.5815	0.6536	FALSE	FALSE	FALSE	finn-b-DM_NEUROPATHY	1	8484823	0.041	NA	0.5313	Diabetic neuropathy || id:finn-b-DM_NEUROPATHY	Diabetic neuropathy	Diabetic neuropathy || ||	TRUE	igd	NA	NA	NA	NA	NA	NA	NA	11	8484823	1	2.52581e-14	0.0019	450243	ebi-a-GCST90000025	Appendicular lean mass || id:ebi-a-GCST90000025	TRUE	reported	igd	0.00010092532608	45.4453063219446	2	1	TRUE
307	rs3033487	TCC	T	TCC	T	0.0153	-0.0204	0.8119	0.7977	FALSE	FALSE	FALSE	finn-b-DM_NEUROPATHY	1	227731073	0.0486	NA	0.674599	Diabetic neuropathy || id:finn-b-DM_NEUROPATHY	Diabetic neuropathy	Diabetic neuropathy || ||	TRUE	igd	NA	NA	NA	NA	NA	NA	NA	9	227731073	1	1.93402e-10	0.0024	450243	ebi-a-GCST90000025	Appendicular lean mass || id:ebi-a-GCST90000025	TRUE	reported	igd	7.14996958302e-05	32.194396439838	2	1	TRUE
308	rs3063063	TGAA	T	TGAA	T	-0.0182	-0.0617	0.6862	0.7381	FALSE	FALSE	FALSE	finn-b-DM_NEUROPATHY	2	183231361	0.0442	NA	0.1628	Diabetic neuropathy || id:finn-b-DM_NEUROPATHY	Diabetic neuropathy	Diabetic neuropathy || ||	TRUE	igd	NA	NA	NA	NA	NA	NA	NA	91	183231361	2	2.56685e-19	0.002	450243	ebi-a-GCST90000025	Appendicular lean mass || id:ebi-a-GCST90000025	TRUE	reported	igd	0.0001426515269088	64.2367295945053	2	1	TRUE
309	rs3103223	C	T	C	T	0.0126	-0.0799	0.7397	0.76	FALSE	FALSE	FALSE	finn-b-DM_NEUROPATHY	4	42402721	0.046	NA	0.0826399	Diabetic neuropathy || id:finn-b-DM_NEUROPATHY	Diabetic neuropathy	Diabetic neuropathy || ||	TRUE	igd	NA	NA	NA	NA	NA	NA	NA	182	42402721	4	6.01797e-09	0.0022	450243	ebi-a-GCST90000025	Appendicular lean mass || id:ebi-a-GCST90000025	TRUE	reported	igd	6.11365423032e-05	27.5278609013676	2	1	TRUE
310	rs310796	T	G	T	G	0.0142	-0.0199	0.6811	0.7376	FALSE	FALSE	FALSE	finn-b-DM_NEUROPATHY	12	77453226	0.0442	NA	0.653501	Diabetic neuropathy || id:finn-b-DM_NEUROPATHY	Diabetic neuropathy	Diabetic neuropathy || ||	TRUE	igd	NA	NA	NA	NA	NA	NA	NA	472	77453226	12	2.53396e-12	0.002	450243	ebi-a-GCST90000025	Appendicular lean mass || id:ebi-a-GCST90000025	TRUE	reported	igd	8.75935411512e-05	39.4416583959852	2	1	TRUE
311	rs3116194	A	T	A	T	-0.0295	-0.051	0.0978	0.04737	FALSE	TRUE	FALSE	finn-b-DM_NEUROPATHY	2	233061266	0.0921	NA	0.579499	Diabetic neuropathy || id:finn-b-DM_NEUROPATHY	Diabetic neuropathy	Diabetic neuropathy || ||	TRUE	igd	NA	NA	NA	NA	NA	NA	NA	95	233061266	2	8.29469e-21	0.0032	450243	ebi-a-GCST90000025	Appendicular lean mass || id:ebi-a-GCST90000025	TRUE	reported	igd	0.00015357329598	69.1556148110332	2	1	TRUE
312	rs3116602	G	T	G	T	-0.0612	-0.0553	0.2153	0.2524	FALSE	FALSE	FALSE	finn-b-DM_NEUROPATHY	13	51111355	0.0451	NA	0.2205	Diabetic neuropathy || id:finn-b-DM_NEUROPATHY	Diabetic neuropathy	Diabetic neuropathy || ||	TRUE	igd	NA	NA	NA	NA	NA	NA	NA	496	51111355	13	9.52796e-155	0.0023	450243	ebi-a-GCST90000025	Appendicular lean mass || id:ebi-a-GCST90000025	TRUE	reported	igd	0.0012655535383008	570.526121990468	2	1	TRUE
313	rs31196	A	C	A	C	-0.0107	0.0325	0.5724	0.5101	FALSE	FALSE	FALSE	finn-b-DM_NEUROPATHY	5	158300798	0.0392	NA	0.4062	Diabetic neuropathy || id:finn-b-DM_NEUROPATHY	Diabetic neuropathy	Diabetic neuropathy || ||	TRUE	igd	NA	NA	NA	NA	NA	NA	NA	224	158300798	5	2.071e-08	0.0019	450243	ebi-a-GCST90000025	Appendicular lean mass || id:ebi-a-GCST90000025	TRUE	reported	igd	5.60447417952e-05	25.2350548827477	2	1	TRUE
314	rs3184504	C	T	C	T	0.0183	-0.1259	0.517	0.5934	FALSE	FALSE	FALSE	finn-b-DM_NEUROPATHY	12	111884608	0.0397	NA	0.00151199	Diabetic neuropathy || id:finn-b-DM_NEUROPATHY	Diabetic neuropathy	Diabetic neuropathy || ||	TRUE	igd	NA	NA	NA	NA	NA	NA	NA	478	111884608	12	2.71331e-22	0.0019	450243	ebi-a-GCST90000025	Appendicular lean mass || id:ebi-a-GCST90000025	TRUE	reported	igd	0.00016725143358	75.3160494237305	2	1	TRUE
315	rs331917	G	A	G	A	-0.0127	-0.0056	0.5803	0.3725	FALSE	FALSE	FALSE	finn-b-DM_NEUROPATHY	5	98158524	0.0405	NA	0.8902	Diabetic neuropathy || id:finn-b-DM_NEUROPATHY	Diabetic neuropathy	Diabetic neuropathy || ||	TRUE	igd	NA	NA	NA	NA	NA	NA	NA	242	98158524	5	3.5416e-11	0.0019	450243	ebi-a-GCST90000025	Appendicular lean mass || id:ebi-a-GCST90000025	TRUE	reported	igd	7.85649751278e-05	35.3759522773266	2	1	TRUE
316	rs332116	T	C	T	C	-0.0206	0.0852	0.2804	0.4014	FALSE	FALSE	FALSE	finn-b-DM_NEUROPATHY	10	28926099	0.0401	NA	0.03359	Diabetic neuropathy || id:finn-b-DM_NEUROPATHY	Diabetic neuropathy	Diabetic neuropathy || ||	TRUE	igd	NA	NA	NA	NA	NA	NA	NA	400	28926099	10	2.88602e-22	0.0021	450243	ebi-a-GCST90000025	Appendicular lean mass || id:ebi-a-GCST90000025	TRUE	reported	igd	0.0001712511909248	77.1175139192727	2	1	TRUE
317	rs336630	T	C	T	C	-0.0106	0.0492	0.43	0.3679	FALSE	FALSE	FALSE	finn-b-DM_NEUROPATHY	3	18607538	0.0406	NA	0.225	Diabetic neuropathy || id:finn-b-DM_NEUROPATHY	Diabetic neuropathy	Diabetic neuropathy || ||	TRUE	igd	NA	NA	NA	NA	NA	NA	NA	139	18607538	3	2.89701e-08	0.0019	450243	ebi-a-GCST90000025	Appendicular lean mass || id:ebi-a-GCST90000025	TRUE	reported	igd	5.5078872e-05	24.8001323714685	2	1	TRUE
318	rs33973388	T	G	T	G	0.0249	0.0338	0.4353	0.3087	FALSE	FALSE	FALSE	finn-b-DM_NEUROPATHY	18	46611842	0.0423	NA	0.4245	Diabetic neuropathy || id:finn-b-DM_NEUROPATHY	Diabetic neuropathy	Diabetic neuropathy || ||	TRUE	igd	NA	NA	NA	NA	NA	NA	NA	619	46611842	18	1.44611e-38	0.0019	450243	ebi-a-GCST90000025	Appendicular lean mass || id:ebi-a-GCST90000025	TRUE	reported	igd	0.0003048141646782	137.281679719407	2	1	TRUE
319	rs33986149	CA	C	CA	C	-0.0154	0.0058	0.3883	0.3331	FALSE	FALSE	FALSE	finn-b-DM_NEUROPATHY	5	88270485	0.0414	NA	0.8883	Diabetic neuropathy || id:finn-b-DM_NEUROPATHY	Diabetic neuropathy	Diabetic neuropathy || ||	TRUE	igd	NA	NA	NA	NA	NA	NA	NA	229	88270485	5	2.22998e-15	0.0019	450243	ebi-a-GCST90000025	Appendicular lean mass || id:ebi-a-GCST90000025	TRUE	reported	igd	0.0001126619615352	50.7307496493356	2	1	TRUE
320	rs34287	A	G	A	G	0.0187	0.0355	0.341	0.4313	FALSE	FALSE	FALSE	finn-b-DM_NEUROPATHY	5	67585143	0.0396	NA	0.3702	Diabetic neuropathy || id:finn-b-DM_NEUROPATHY	Diabetic neuropathy	Diabetic neuropathy || ||	TRUE	igd	NA	NA	NA	NA	NA	NA	NA	241	67585143	5	1.17193e-20	0.002	450243	ebi-a-GCST90000025	Appendicular lean mass || id:ebi-a-GCST90000025	TRUE	reported	igd	0.00015716397422	70.7727878493921	2	1	TRUE
321	rs34312629	G	C	G	C	-0.017	-0.0217	0.2613	0.2754	FALSE	TRUE	FALSE	finn-b-DM_NEUROPATHY	3	24079795	0.0439	NA	0.6221	Diabetic neuropathy || id:finn-b-DM_NEUROPATHY	Diabetic neuropathy	Diabetic neuropathy || ||	TRUE	igd	NA	NA	NA	NA	NA	NA	NA	151	24079795	3	2.12324e-15	0.0021	450243	ebi-a-GCST90000025	Appendicular lean mass || id:ebi-a-GCST90000025	TRUE	reported	igd	0.00011156689518	50.2375953052679	2	1	TRUE
322	rs34338597	G	A	G	A	-0.0112	0.0016	0.3832	0.4031	FALSE	FALSE	FALSE	finn-b-DM_NEUROPATHY	12	106301580	0.0398	NA	0.9673	Diabetic neuropathy || id:finn-b-DM_NEUROPATHY	Diabetic neuropathy	Diabetic neuropathy || ||	TRUE	igd	NA	NA	NA	NA	NA	NA	NA	477	106301580	12	7.88007e-09	0.0019	450243	ebi-a-GCST90000025	Appendicular lean mass || id:ebi-a-GCST90000025	TRUE	reported	igd	5.92974348288e-05	26.6997195796355	2	1	TRUE
323	rs34345560	A	G	A	G	0.0219	0.0182	0.1952	0.2576	FALSE	FALSE	FALSE	finn-b-DM_NEUROPATHY	11	69081998	0.045	NA	0.686099	Diabetic neuropathy || id:finn-b-DM_NEUROPATHY	Diabetic neuropathy	Diabetic neuropathy || ||	TRUE	igd	NA	NA	NA	NA	NA	NA	NA	448	69081998	11	7.09741e-20	0.0024	450243	ebi-a-GCST90000025	Appendicular lean mass || id:ebi-a-GCST90000025	TRUE	reported	igd	0.0001506905459712	67.8572875603296	2	1	TRUE
324	rs34390533	A	C	A	C	-0.0257	-0.0389	0.248	0.2972	FALSE	FALSE	FALSE	finn-b-DM_NEUROPATHY	3	184030838	0.0429	NA	0.3651	Diabetic neuropathy || id:finn-b-DM_NEUROPATHY	Diabetic neuropathy	Diabetic neuropathy || ||	TRUE	igd	NA	NA	NA	NA	NA	NA	NA	158	184030838	3	6.69114e-32	0.0022	450243	ebi-a-GCST90000025	Appendicular lean mass || id:ebi-a-GCST90000025	TRUE	reported	igd	0.00024635748608	110.947573655478	2	1	TRUE
325	rs34517439	A	C	A	C	0.0421	0.056	0.1221	0.1269	FALSE	FALSE	FALSE	finn-b-DM_NEUROPATHY	1	78450517	0.0591	NA	0.3436	Diabetic neuropathy || id:finn-b-DM_NEUROPATHY	Diabetic neuropathy	Diabetic neuropathy || ||	TRUE	igd	NA	NA	NA	NA	NA	NA	NA	39	78450517	1	5.8023e-48	0.0029	450243	ebi-a-GCST90000025	Appendicular lean mass || id:ebi-a-GCST90000025	TRUE	reported	igd	0.0003799748920638	171.145306296985	2	1	TRUE
326	rs34522021	T	C	T	C	0.0126	-0.0102	0.4547	0.4543	FALSE	FALSE	FALSE	finn-b-DM_NEUROPATHY	9	23350420	0.039	NA	0.7944	Diabetic neuropathy || id:finn-b-DM_NEUROPATHY	Diabetic neuropathy	Diabetic neuropathy || ||	TRUE	igd	NA	NA	NA	NA	NA	NA	NA	363	23350420	9	3.37598e-11	0.0019	450243	ebi-a-GCST90000025	Appendicular lean mass || id:ebi-a-GCST90000025	TRUE	reported	igd	7.87284203832e-05	35.4495536091113	2	1	TRUE
327	rs34654458	ATTT	A	ATTT	A	-0.0191	0.0494	0.5784	0.6182	FALSE	FALSE	FALSE	finn-b-DM_NEUROPATHY	1	150546790	0.0405	NA	0.2228	Diabetic neuropathy || id:finn-b-DM_NEUROPATHY	Diabetic neuropathy	Diabetic neuropathy || ||	TRUE	igd	NA	NA	NA	NA	NA	NA	NA	18	150546790	1	5.71742e-24	0.0019	450243	ebi-a-GCST90000025	Appendicular lean mass || id:ebi-a-GCST90000025	TRUE	reported	igd	0.0001779203468928	80.1212901130916	2	1	TRUE
328	rs34776209	T	C	T	C	-0.0317	-0.0339	0.2475	0.2062	FALSE	FALSE	FALSE	finn-b-DM_NEUROPATHY	7	23513093	0.0483	NA	0.4828	Diabetic neuropathy || id:finn-b-DM_NEUROPATHY	Diabetic neuropathy	Diabetic neuropathy || ||	TRUE	igd	NA	NA	NA	NA	NA	NA	NA	295	23513093	7	1.77787e-47	0.0022	450243	ebi-a-GCST90000025	Appendicular lean mass || id:ebi-a-GCST90000025	TRUE	reported	igd	0.000374308963875	168.592347831078	2	1	TRUE
329	rs34879158	C	A	C	A	-0.0363	0.0399	0.263	0.2328	FALSE	FALSE	FALSE	finn-b-DM_NEUROPATHY	20	32300634	0.0461	NA	0.3864	Diabetic neuropathy || id:finn-b-DM_NEUROPATHY	Diabetic neuropathy	Diabetic neuropathy || ||	TRUE	igd	NA	NA	NA	NA	NA	NA	NA	670	32300634	20	1.54917e-63	0.0022	450243	ebi-a-GCST90000025	Appendicular lean mass || id:ebi-a-GCST90000025	TRUE	reported	igd	0.00051081834078	230.108904419882	2	1	TRUE
330	rs35073631	C	T	C	T	0.0112	0.0072	0.4331	0.4348	FALSE	FALSE	FALSE	finn-b-DM_NEUROPATHY	18	22708232	0.0394	NA	0.8543	Diabetic neuropathy || id:finn-b-DM_NEUROPATHY	Diabetic neuropathy	Diabetic neuropathy || ||	TRUE	igd	TRUE	rs35073631	rs11083111	C	T	T	C	625	22696964	18	5.92298e-09	0.0019	450243	ebi-a-GCST90000025	Appendicular lean mass || id:ebi-a-GCST90000025	TRUE	reported	igd	6.15971589632e-05	27.7352748628847	2	1	TRUE
331	rs350832	A	G	A	G	-0.0165	0.0659	0.7709	0.8082	FALSE	FALSE	FALSE	finn-b-DM_NEUROPATHY	19	4069426	0.0497	NA	0.1853	Diabetic neuropathy || id:finn-b-DM_NEUROPATHY	Diabetic neuropathy	Diabetic neuropathy || ||	TRUE	igd	NA	NA	NA	NA	NA	NA	NA	648	4069426	19	3.44112e-13	0.0023	450243	ebi-a-GCST90000025	Appendicular lean mass || id:ebi-a-GCST90000025	TRUE	reported	igd	9.6165881955e-05	43.3019870310744	2	1	TRUE
332	rs35086476	GA	G	GA	G	0.0109	-0.0031	0.4971	0.4536	FALSE	FALSE	FALSE	finn-b-DM_NEUROPATHY	8	97607566	0.0393	NA	0.9369	Diabetic neuropathy || id:finn-b-DM_NEUROPATHY	Diabetic neuropathy	Diabetic neuropathy || ||	TRUE	igd	NA	NA	NA	NA	NA	NA	NA	337	97607566	8	8.42694e-09	0.0019	450243	ebi-a-GCST90000025	Appendicular lean mass || id:ebi-a-GCST90000025	TRUE	reported	igd	5.94030016158e-05	26.747255717774	2	1	TRUE
333	rs35166681	TA	T	TA	T	0.0214	0.0201	0.159	0.1418	FALSE	FALSE	FALSE	finn-b-DM_NEUROPATHY	6	85369727	0.0556	NA	0.7183	Diabetic neuropathy || id:finn-b-DM_NEUROPATHY	Diabetic neuropathy	Diabetic neuropathy || ||	TRUE	igd	NA	NA	NA	NA	NA	NA	NA	278	85369727	6	1.54989e-16	0.0026	450243	ebi-a-GCST90000025	Appendicular lean mass || id:ebi-a-GCST90000025	TRUE	reported	igd	0.00012247590648	55.1504292082717	2	1	TRUE
334	rs35223841	GAA	G	GAA	G	0.0106	0.0756	0.3891	0.3417	FALSE	FALSE	FALSE	finn-b-DM_NEUROPATHY	2	144053000	0.0413	NA	0.0671599	Diabetic neuropathy || id:finn-b-DM_NEUROPATHY	Diabetic neuropathy	Diabetic neuropathy || ||	TRUE	igd	NA	NA	NA	NA	NA	NA	NA	89	144053000	2	4.24698e-08	0.0019	450243	ebi-a-GCST90000025	Appendicular lean mass || id:ebi-a-GCST90000025	TRUE	reported	igd	5.34162114168e-05	24.0514531820195	2	1	TRUE
335	rs35230100	CATAT	C	CATAT	C	-0.0262	0.049	0.4328	0.4622	FALSE	FALSE	FALSE	finn-b-DM_NEUROPATHY	14	70348141	0.0397	NA	0.2173	Diabetic neuropathy || id:finn-b-DM_NEUROPATHY	Diabetic neuropathy	Diabetic neuropathy || ||	TRUE	igd	NA	NA	NA	NA	NA	NA	NA	520	70348141	14	4.4157e-40	0.002	450243	ebi-a-GCST90000025	Appendicular lean mass || id:ebi-a-GCST90000025	TRUE	reported	igd	0.0003370202935808	151.791510821653	2	1	TRUE
336	rs35268848	A	C	A	C	0.0737	0.1724	0.0119	0.02248	FALSE	FALSE	FALSE	finn-b-DM_NEUROPATHY	16	67927240	0.1337	NA	0.1971	Diabetic neuropathy || id:finn-b-DM_NEUROPATHY	Diabetic neuropathy	Diabetic neuropathy || ||	TRUE	igd	NA	NA	NA	NA	NA	NA	NA	584	67927240	16	2.83204e-13	0.0101	450243	ebi-a-GCST90000025	Appendicular lean mass || id:ebi-a-GCST90000025	TRUE	reported	igd	0.0001277358587582	57.519268056251	2	1	TRUE
337	rs35288270	C	T	C	T	-0.0328	0.1315	0.1344	0.1372	FALSE	FALSE	FALSE	finn-b-DM_NEUROPATHY	10	4961278	0.0567	NA	0.02034	Diabetic neuropathy || id:finn-b-DM_NEUROPATHY	Diabetic neuropathy	Diabetic neuropathy || ||	TRUE	igd	NA	NA	NA	NA	NA	NA	NA	398	4961278	10	3.43479e-32	0.0028	450243	ebi-a-GCST90000025	Appendicular lean mass || id:ebi-a-GCST90000025	TRUE	reported	igd	0.0002503192215552	112.732195667699	2	1	TRUE
338	rs35631698	GC	G	GC	G	0.0145	0.0848	0.3746	0.4378	FALSE	FALSE	FALSE	finn-b-DM_NEUROPATHY	21	16549469	0.0392	NA	0.03065	Diabetic neuropathy || id:finn-b-DM_NEUROPATHY	Diabetic neuropathy	Diabetic neuropathy || ||	TRUE	igd	NA	NA	NA	NA	NA	NA	NA	678	16549469	21	2.59119e-13	0.002	450243	ebi-a-GCST90000025	Appendicular lean mass || id:ebi-a-GCST90000025	TRUE	reported	igd	9.851257022e-05	44.3587680246729	2	1	TRUE
339	rs35732917	C	T	C	T	0.0204	0.0204	0.2843	0.2322	FALSE	FALSE	FALSE	finn-b-DM_NEUROPATHY	7	73013269	0.0462	NA	0.658999	Diabetic neuropathy || id:finn-b-DM_NEUROPATHY	Diabetic neuropathy	Diabetic neuropathy || ||	TRUE	igd	NA	NA	NA	NA	NA	NA	NA	299	73013269	7	2.08018e-22	0.0021	450243	ebi-a-GCST90000025	Appendicular lean mass || id:ebi-a-GCST90000025	TRUE	reported	igd	0.0001693550718432	76.2635125143951	2	1	TRUE
340	rs35756741	T	C	T	C	-0.0378	0.0901	0.0924	0.1022	FALSE	FALSE	FALSE	finn-b-DM_NEUROPATHY	12	12868701	0.0645	NA	0.1627	Diabetic neuropathy || id:finn-b-DM_NEUROPATHY	Diabetic neuropathy	Diabetic neuropathy || ||	TRUE	igd	NA	NA	NA	NA	NA	NA	NA	468	12868701	12	5.80096e-31	0.0033	450243	ebi-a-GCST90000025	Appendicular lean mass || id:ebi-a-GCST90000025	TRUE	reported	igd	0.0002396514460032	107.926771506781	2	1	TRUE
341	rs35811052	G	A	G	A	-0.0148	-0.0683	0.2559	0.2478	FALSE	FALSE	FALSE	finn-b-DM_NEUROPATHY	16	15128416	0.0455	NA	0.1331	Diabetic neuropathy || id:finn-b-DM_NEUROPATHY	Diabetic neuropathy	Diabetic neuropathy || ||	TRUE	igd	NA	NA	NA	NA	NA	NA	NA	562	15128416	16	8.84097e-12	0.0022	450243	ebi-a-GCST90000025	Appendicular lean mass || id:ebi-a-GCST90000025	TRUE	reported	igd	8.34170864352e-05	37.5609256366513	2	1	TRUE
342	rs35816944	A	G	A	G	-0.1088	0.1636	0.0066	0.006388	FALSE	FALSE	FALSE	finn-b-DM_NEUROPATHY	16	1828030	0.2428	NA	0.5005	Diabetic neuropathy || id:finn-b-DM_NEUROPATHY	Diabetic neuropathy	Diabetic neuropathy || ||	TRUE	igd	NA	NA	NA	NA	NA	NA	NA	579	1828030	16	1.2659e-20	0.0117	450243	ebi-a-GCST90000025	Appendicular lean mass || id:ebi-a-GCST90000025	TRUE	reported	igd	0.0001552229302272	69.8985771903949	2	1	TRUE
343	rs35963161	A	G	A	G	-0.0157	-0.0141	0.4757	0.4861	FALSE	FALSE	FALSE	finn-b-DM_NEUROPATHY	20	49210635	0.0394	NA	0.7202	Diabetic neuropathy || id:finn-b-DM_NEUROPATHY	Diabetic neuropathy	Diabetic neuropathy || ||	TRUE	igd	NA	NA	NA	NA	NA	NA	NA	658	49210635	20	7.45762e-16	0.0019	450243	ebi-a-GCST90000025	Appendicular lean mass || id:ebi-a-GCST90000025	TRUE	reported	igd	0.0001229539002398	55.3656944259369	2	1	TRUE
344	rs36000545	G	A	G	A	-0.022	-0.0378	0.3957	0.3341	FALSE	FALSE	FALSE	finn-b-DM_NEUROPATHY	17	79093822	0.0418	NA	0.3656	Diabetic neuropathy || id:finn-b-DM_NEUROPATHY	Diabetic neuropathy	Diabetic neuropathy || ||	TRUE	igd	NA	NA	NA	NA	NA	NA	NA	601	79093822	17	2.558e-29	0.002	450243	ebi-a-GCST90000025	Appendicular lean mass || id:ebi-a-GCST90000025	TRUE	reported	igd	0.00023146962168	104.241242615817	2	1	TRUE
345	rs36012032	A	C	A	C	0.0298	0.0291	0.091	0.0826	FALSE	FALSE	FALSE	finn-b-DM_NEUROPATHY	3	52814709	0.0702	NA	0.6784	Diabetic neuropathy || id:finn-b-DM_NEUROPATHY	Diabetic neuropathy	Diabetic neuropathy || ||	TRUE	igd	NA	NA	NA	NA	NA	NA	NA	144	52814709	3	9.93116e-20	0.0033	450243	ebi-a-GCST90000025	Appendicular lean mass || id:ebi-a-GCST90000025	TRUE	reported	igd	0.00014691556152	66.1571288460593	2	1	TRUE
346	rs36048468	T	C	T	C	0.0254	-0.087	0.2088	0.1589	FALSE	FALSE	FALSE	finn-b-DM_NEUROPATHY	5	122879901	0.0531	NA	0.1013	Diabetic neuropathy || id:finn-b-DM_NEUROPATHY	Diabetic neuropathy	Diabetic neuropathy || ||	TRUE	igd	NA	NA	NA	NA	NA	NA	NA	210	122879901	5	9.33899e-28	0.0023	450243	ebi-a-GCST90000025	Appendicular lean mass || id:ebi-a-GCST90000025	TRUE	reported	igd	0.0002131641672192	95.995710658659	2	1	TRUE
347	rs36052389	AT	A	AT	A	0.0132	0.0204	0.4554	0.3929	FALSE	FALSE	FALSE	finn-b-DM_NEUROPATHY	4	39357183	0.0401	NA	0.6109	Diabetic neuropathy || id:finn-b-DM_NEUROPATHY	Diabetic neuropathy	Diabetic neuropathy || ||	TRUE	igd	NA	NA	NA	NA	NA	NA	NA	181	39357183	4	5.26744e-12	0.0019	450243	ebi-a-GCST90000025	Appendicular lean mass || id:ebi-a-GCST90000025	TRUE	reported	igd	8.64268175232e-05	38.9162601569784	2	1	TRUE
348	rs36226649	C	T	C	T	0.0485	-0.025	0.0667	0.04884	FALSE	FALSE	FALSE	finn-b-DM_NEUROPATHY	14	24835500	0.0909	NA	0.7835	Diabetic neuropathy || id:finn-b-DM_NEUROPATHY	Diabetic neuropathy	Diabetic neuropathy || ||	TRUE	igd	NA	NA	NA	NA	NA	NA	NA	526	24835500	14	3.05281e-37	0.0038	450243	ebi-a-GCST90000025	Appendicular lean mass || id:ebi-a-GCST90000025	TRUE	reported	igd	0.000292860346995	131.896362705925	2	1	TRUE
349	rs3764002	T	C	T	C	0.028	-0.0183	0.2617	0.344	FALSE	FALSE	FALSE	finn-b-DM_NEUROPATHY	12	108618630	0.0413	NA	0.6575	Diabetic neuropathy || id:finn-b-DM_NEUROPATHY	Diabetic neuropathy	Diabetic neuropathy || ||	TRUE	igd	NA	NA	NA	NA	NA	NA	NA	458	108618630	12	4.47095e-39	0.0021	450243	ebi-a-GCST90000025	Appendicular lean mass || id:ebi-a-GCST90000025	TRUE	reported	igd	0.00030295815648	136.445520615097	2	1	TRUE
350	rs3768495	T	C	T	C	-0.0178	-0.0211	0.7173	0.7111	FALSE	FALSE	FALSE	finn-b-DM_NEUROPATHY	1	109935325	0.043	NA	0.6236	Diabetic neuropathy || id:finn-b-DM_NEUROPATHY	Diabetic neuropathy	Diabetic neuropathy || ||	TRUE	igd	NA	NA	NA	NA	NA	NA	NA	41	109935325	1	1.06611e-17	0.0021	450243	ebi-a-GCST90000025	Appendicular lean mass || id:ebi-a-GCST90000025	TRUE	reported	igd	0.0001284980803128	57.8625394033507	2	1	TRUE
351	rs3769598	G	A	G	A	0.0171	0.1102	0.1438	0.1306	FALSE	FALSE	FALSE	finn-b-DM_NEUROPATHY	2	32679732	0.0579	NA	0.0571294	Diabetic neuropathy || id:finn-b-DM_NEUROPATHY	Diabetic neuropathy	Diabetic neuropathy || ||	TRUE	igd	NA	NA	NA	NA	NA	NA	NA	113	32679732	2	1.322e-10	0.0027	450243	ebi-a-GCST90000025	Appendicular lean mass || id:ebi-a-GCST90000025	TRUE	reported	igd	7.20039507192e-05	32.4214652493494	2	1	TRUE
352	rs377599	T	C	T	C	0.0217	-0.0048	0.383	0.4004	FALSE	FALSE	FALSE	finn-b-DM_NEUROPATHY	1	2202572	0.0397	NA	0.903	Diabetic neuropathy || id:finn-b-DM_NEUROPATHY	Diabetic neuropathy	Diabetic neuropathy || ||	TRUE	igd	TRUE	rs377599	rs60635488	T	C	T	C	47	2164699	1	3.49865e-29	0.0019	450243	ebi-a-GCST90000025	Appendicular lean mass || id:ebi-a-GCST90000025	TRUE	reported	igd	0.00022255297358	100.224778700159	2	1	TRUE
353	rs3778858	T	G	T	G	0.0108	0.0197	0.3698	0.3818	FALSE	FALSE	FALSE	finn-b-DM_NEUROPATHY	7	129963356	0.0402	NA	0.6237	Diabetic neuropathy || id:finn-b-DM_NEUROPATHY	Diabetic neuropathy	Diabetic neuropathy || ||	TRUE	igd	NA	NA	NA	NA	NA	NA	NA	317	129963356	7	4.26197e-08	0.002	450243	ebi-a-GCST90000025	Appendicular lean mass || id:ebi-a-GCST90000025	TRUE	reported	igd	5.43654281088e-05	24.4788755216816	2	1	TRUE
354	rs3782232	A	G	A	G	-0.0339	0.0678	0.0712	0.08201	FALSE	FALSE	FALSE	finn-b-DM_NEUROPATHY	12	57116249	0.072	NA	0.3458	Diabetic neuropathy || id:finn-b-DM_NEUROPATHY	Diabetic neuropathy	Diabetic neuropathy || ||	TRUE	igd	NA	NA	NA	NA	NA	NA	NA	493	57116249	12	2.40602e-20	0.0037	450243	ebi-a-GCST90000025	Appendicular lean mass || id:ebi-a-GCST90000025	TRUE	reported	igd	0.0001519958017152	68.4451451347616	2	1	TRUE
355	rs3782811	A	C	A	C	-0.0165	-0.0742	0.2507	0.2675	FALSE	FALSE	FALSE	finn-b-DM_NEUROPATHY	12	3339927	0.0443	NA	0.0939399	Diabetic neuropathy || id:finn-b-DM_NEUROPATHY	Diabetic neuropathy	Diabetic neuropathy || ||	TRUE	igd	NA	NA	NA	NA	NA	NA	NA	486	3339927	12	3.95913e-14	0.0022	450243	ebi-a-GCST90000025	Appendicular lean mass || id:ebi-a-GCST90000025	TRUE	reported	igd	0.000102284058195	46.0571875618279	2	1	TRUE
356	rs3792819	G	A	G	A	0.021	0.0958	0.0854	0.03435	FALSE	FALSE	FALSE	finn-b-DM_NEUROPATHY	5	172576296	0.1061	NA	0.3666	Diabetic neuropathy || id:finn-b-DM_NEUROPATHY	Diabetic neuropathy	Diabetic neuropathy || ||	TRUE	igd	NA	NA	NA	NA	NA	NA	NA	247	172576296	5	4.42201e-10	0.0034	450243	ebi-a-GCST90000025	Appendicular lean mass || id:ebi-a-GCST90000025	TRUE	reported	igd	6.889023288e-05	31.0193442719748	2	1	TRUE
357	rs3818416	C	A	C	A	0.0279	-0.0454	0.7645	0.781	FALSE	FALSE	FALSE	finn-b-DM_NEUROPATHY	13	78474468	0.0471	NA	0.3352	Diabetic neuropathy || id:finn-b-DM_NEUROPATHY	Diabetic neuropathy	Diabetic neuropathy || ||	TRUE	igd	NA	NA	NA	NA	NA	NA	NA	497	78474468	13	2.00817e-35	0.0022	450243	ebi-a-GCST90000025	Appendicular lean mass || id:ebi-a-GCST90000025	TRUE	reported	igd	0.000280289483595	126.233199221519	2	1	TRUE
358	rs3822742	A	C	A	C	0.0162	0.0348	0.3706	0.3268	FALSE	FALSE	FALSE	finn-b-DM_NEUROPATHY	5	139059017	0.0417	NA	0.4036	Diabetic neuropathy || id:finn-b-DM_NEUROPATHY	Diabetic neuropathy	Diabetic neuropathy || ||	TRUE	igd	NA	NA	NA	NA	NA	NA	NA	237	139059017	5	1.02707e-16	0.002	450243	ebi-a-GCST90000025	Appendicular lean mass || id:ebi-a-GCST90000025	TRUE	reported	igd	0.0001224312203232	55.130304740024	2	1	TRUE
359	rs3828729	G	A	G	A	-0.016	0.0231	0.3094	0.3185	FALSE	FALSE	FALSE	finn-b-DM_NEUROPATHY	6	155554707	0.0419	NA	0.5819	Diabetic neuropathy || id:finn-b-DM_NEUROPATHY	Diabetic neuropathy	Diabetic neuropathy || ||	TRUE	igd	NA	NA	NA	NA	NA	NA	NA	290	155554707	6	4.66874e-15	0.002	450243	ebi-a-GCST90000025	Appendicular lean mass || id:ebi-a-GCST90000025	TRUE	reported	igd	0.00010939987968	49.2617004511051	2	1	TRUE
360	rs3901421	C	G	C	G	0.0215	-0.0722	0.4871	0.4753	FALSE	TRUE	TRUE	finn-b-DM_NEUROPATHY	9	96204538	0.039	NA	0.0645402	Diabetic neuropathy || id:finn-b-DM_NEUROPATHY	Diabetic neuropathy	Diabetic neuropathy || ||	TRUE	igd	NA	NA	NA	NA	NA	NA	NA	374	96204538	9	7.54745e-30	0.0019	450243	ebi-a-GCST90000025	Appendicular lean mass || id:ebi-a-GCST90000025	TRUE	reported	igd	0.000230971153955	104.016708186974	2	1	FALSE
361	rs395980	G	T	G	T	-0.0184	-0.0033	0.2635	0.2727	FALSE	FALSE	FALSE	finn-b-DM_NEUROPATHY	4	177430072	0.0437	NA	0.9391	Diabetic neuropathy || id:finn-b-DM_NEUROPATHY	Diabetic neuropathy	Diabetic neuropathy || ||	TRUE	igd	NA	NA	NA	NA	NA	NA	NA	203	177430072	4	1.02094e-17	0.0021	450243	ebi-a-GCST90000025	Appendicular lean mass || id:ebi-a-GCST90000025	TRUE	reported	igd	0.00013140715488	59.1726645318189	2	1	TRUE
362	rs40270	C	A	C	A	0.0151	0.0574	0.7724	0.705	FALSE	FALSE	FALSE	finn-b-DM_NEUROPATHY	5	55804552	0.0427	NA	0.1784	Diabetic neuropathy || id:finn-b-DM_NEUROPATHY	Diabetic neuropathy	Diabetic neuropathy || ||	TRUE	igd	NA	NA	NA	NA	NA	NA	NA	240	55804552	5	1.89802e-11	0.0022	450243	ebi-a-GCST90000025	Appendicular lean mass || id:ebi-a-GCST90000025	TRUE	reported	igd	8.01675134048e-05	36.0975952573422	2	1	TRUE
363	rs4073154	G	A	G	A	0.0274	-0.0086	0.7784	0.8301	FALSE	FALSE	FALSE	finn-b-DM_NEUROPATHY	3	129035485	0.0521	NA	0.8694	Diabetic neuropathy || id:finn-b-DM_NEUROPATHY	Diabetic neuropathy	Diabetic neuropathy || ||	TRUE	igd	NA	NA	NA	NA	NA	NA	NA	154	129035485	3	1.92486e-33	0.0023	450243	ebi-a-GCST90000025	Appendicular lean mass || id:ebi-a-GCST90000025	TRUE	reported	igd	0.0002590023500288	116.643688068643	2	1	TRUE
364	rs4076108	T	A	T	A	0.0174	0.1233	0.2449	0.2697	FALSE	TRUE	FALSE	finn-b-DM_NEUROPATHY	3	13736088	0.0443	NA	0.00543601	Diabetic neuropathy || id:finn-b-DM_NEUROPATHY	Diabetic neuropathy	Diabetic neuropathy || ||	TRUE	igd	NA	NA	NA	NA	NA	NA	NA	150	13736088	3	2.29721e-15	0.0022	450243	ebi-a-GCST90000025	Appendicular lean mass || id:ebi-a-GCST90000025	TRUE	reported	igd	0.0001119751744248	50.4214604600261	2	1	TRUE
365	rs4077103	A	C	A	C	-0.0143	-0.0392	0.8426	0.8376	FALSE	FALSE	FALSE	finn-b-DM_NEUROPATHY	8	49557732	0.0526	NA	0.4568	Diabetic neuropathy || id:finn-b-DM_NEUROPATHY	Diabetic neuropathy	Diabetic neuropathy || ||	TRUE	igd	NA	NA	NA	NA	NA	NA	NA	354	49557732	8	4.17503e-08	0.0026	450243	ebi-a-GCST90000025	Appendicular lean mass || id:ebi-a-GCST90000025	TRUE	reported	igd	5.42410706552e-05	24.4228786159525	2	1	TRUE
366	rs4121583	T	C	T	C	0.0118	0.0058	0.6192	0.6121	FALSE	FALSE	FALSE	finn-b-DM_NEUROPATHY	18	125075	0.0407	NA	0.8856	Diabetic neuropathy || id:finn-b-DM_NEUROPATHY	Diabetic neuropathy	Diabetic neuropathy || ||	TRUE	igd	NA	NA	NA	NA	NA	NA	NA	623	125075	18	4.62402e-09	0.002	450243	ebi-a-GCST90000025	Appendicular lean mass || id:ebi-a-GCST90000025	TRUE	reported	igd	6.56631779328e-05	29.5661963060506	2	1	TRUE
367	rs41271299	T	C	T	C	0.0616	0.0124	0.0513	0.01719	FALSE	FALSE	FALSE	finn-b-DM_NEUROPATHY	6	19839415	0.1547	NA	0.9359	Diabetic neuropathy || id:finn-b-DM_NEUROPATHY	Diabetic neuropathy	Diabetic neuropathy || ||	TRUE	igd	NA	NA	NA	NA	NA	NA	NA	266	19839415	6	3.19227e-47	0.0043	450243	ebi-a-GCST90000025	Appendicular lean mass || id:ebi-a-GCST90000025	TRUE	reported	igd	0.0003693496447872	166.357797612089	2	1	TRUE
368	rs41311445	C	A	C	A	-0.0328	0.0607	0.0958	0.1339	FALSE	FALSE	FALSE	finn-b-DM_NEUROPATHY	22	42070374	0.0575	NA	0.2908	Diabetic neuropathy || id:finn-b-DM_NEUROPATHY	Diabetic neuropathy	Diabetic neuropathy || ||	TRUE	igd	NA	NA	NA	NA	NA	NA	NA	684	42070374	22	4.72825e-24	0.0032	450243	ebi-a-GCST90000025	Appendicular lean mass || id:ebi-a-GCST90000025	TRUE	reported	igd	0.0001863835995648	83.933182020243	2	1	TRUE
369	rs42039	T	C	T	C	0.0481	-0.0469	0.2444	0.233	FALSE	FALSE	FALSE	finn-b-DM_NEUROPATHY	7	92244422	0.046	NA	0.3082	Diabetic neuropathy || id:finn-b-DM_NEUROPATHY	Diabetic neuropathy	Diabetic neuropathy || ||	TRUE	igd	NA	NA	NA	NA	NA	NA	NA	314	92244422	7	3.53183e-106	0.0022	450243	ebi-a-GCST90000025	Appendicular lean mass || id:ebi-a-GCST90000025	TRUE	reported	igd	0.0008545024243808	385.061061666364	2	1	TRUE
370	rs4244809	A	G	A	G	-0.0262	0.0564	0.2082	0.1793	FALSE	FALSE	FALSE	finn-b-DM_NEUROPATHY	11	2164333	0.0508	NA	0.2672	Diabetic neuropathy || id:finn-b-DM_NEUROPATHY	Diabetic neuropathy	Diabetic neuropathy || ||	TRUE	igd	NA	NA	NA	NA	NA	NA	NA	443	2164333	11	5.55392e-29	0.0023	450243	ebi-a-GCST90000025	Appendicular lean mass || id:ebi-a-GCST90000025	TRUE	reported	igd	0.0002263230571488	101.922987095766	2	1	TRUE
371	rs4252548	T	C	T	C	-0.0753	0.0867	0.0218	0.02568	FALSE	FALSE	FALSE	finn-b-DM_NEUROPATHY	19	55879672	0.1221	NA	0.478	Diabetic neuropathy || id:finn-b-DM_NEUROPATHY	Diabetic neuropathy	Diabetic neuropathy || ||	TRUE	igd	NA	NA	NA	NA	NA	NA	NA	646	55879672	19	2.95597e-31	0.0065	450243	ebi-a-GCST90000025	Appendicular lean mass || id:ebi-a-GCST90000025	TRUE	reported	igd	0.0002418266168568	108.906594313479	2	1	TRUE
372	rs4274112	G	A	G	A	-0.0217	0.0569	0.3733	0.3535	FALSE	FALSE	FALSE	finn-b-DM_NEUROPATHY	1	26746199	0.0411	NA	0.1662	Diabetic neuropathy || id:finn-b-DM_NEUROPATHY	Diabetic neuropathy	Diabetic neuropathy || ||	TRUE	igd	NA	NA	NA	NA	NA	NA	NA	34	26746199	1	2.47116e-28	0.002	450243	ebi-a-GCST90000025	Appendicular lean mass || id:ebi-a-GCST90000025	TRUE	reported	igd	0.0002203267092558	99.2219791541936	2	1	TRUE
373	rs4282339	A	G	A	G	-0.0311	-0.048	0.2075	0.1892	FALSE	FALSE	FALSE	finn-b-DM_NEUROPATHY	5	168256240	0.0497	NA	0.3344	Diabetic neuropathy || id:finn-b-DM_NEUROPATHY	Diabetic neuropathy	Diabetic neuropathy || ||	TRUE	igd	NA	NA	NA	NA	NA	NA	NA	238	168256240	5	6.16453e-41	0.0023	450243	ebi-a-GCST90000025	Appendicular lean mass || id:ebi-a-GCST90000025	TRUE	reported	igd	0.000318103278875	143.268712631207	2	1	TRUE
374	rs4287835	C	T	C	T	0.0147	0.0231	0.534	0.5978	FALSE	FALSE	FALSE	finn-b-DM_NEUROPATHY	20	31457337	0.0397	NA	0.561	Diabetic neuropathy || id:finn-b-DM_NEUROPATHY	Diabetic neuropathy	Diabetic neuropathy || ||	TRUE	igd	NA	NA	NA	NA	NA	NA	NA	667	31457337	20	9.94489e-15	0.0019	450243	ebi-a-GCST90000025	Appendicular lean mass || id:ebi-a-GCST90000025	TRUE	reported	igd	0.00010754539992	48.4265564587618	2	1	TRUE
375	rs4360494	C	G	C	G	-0.0198	-0.0189	0.5541	0.5887	FALSE	TRUE	TRUE	finn-b-DM_NEUROPATHY	1	38455891	0.0398	NA	0.6351	Diabetic neuropathy || id:finn-b-DM_NEUROPATHY	Diabetic neuropathy	Diabetic neuropathy || ||	TRUE	igd	NA	NA	NA	NA	NA	NA	NA	24	38455891	1	7.88315e-26	0.0019	450243	ebi-a-GCST90000025	Appendicular lean mass || id:ebi-a-GCST90000025	TRUE	reported	igd	0.0001937251468152	87.2399043905087	2	1	FALSE
376	rs4380799	G	T	G	T	-0.0255	0.1017	0.39	0.1863	FALSE	FALSE	FALSE	finn-b-DM_NEUROPATHY	6	32571864	0.0871	NA	0.2431	Diabetic neuropathy || id:finn-b-DM_NEUROPATHY	Diabetic neuropathy	Diabetic neuropathy || ||	TRUE	igd	NA	NA	NA	NA	NA	NA	NA	268	32571864	6	6.4506e-33	0.0021	450243	ebi-a-GCST90000025	Appendicular lean mass || id:ebi-a-GCST90000025	TRUE	reported	igd	0.00030938895	139.342701329004	2	1	TRUE
377	rs4383083	A	G	A	G	0.0111	-0.0171	0.6466	0.7353	FALSE	FALSE	FALSE	finn-b-DM_NEUROPATHY	15	63080442	0.0442	NA	0.6988	Diabetic neuropathy || id:finn-b-DM_NEUROPATHY	Diabetic neuropathy	Diabetic neuropathy || ||	TRUE	igd	NA	NA	NA	NA	NA	NA	NA	539	63080442	15	2.90898e-08	0.002	450243	ebi-a-GCST90000025	Appendicular lean mass || id:ebi-a-GCST90000025	TRUE	reported	igd	5.63090497848e-05	25.3540705477789	2	1	TRUE
378	rs447352	T	C	T	C	-0.0181	-0.0757	0.1408	0.1041	FALSE	FALSE	FALSE	finn-b-DM_NEUROPATHY	5	678750	0.065	NA	0.2441	Diabetic neuropathy || id:finn-b-DM_NEUROPATHY	Diabetic neuropathy	Diabetic neuropathy || ||	TRUE	igd	NA	NA	NA	NA	NA	NA	NA	234	678750	5	6.62293e-10	0.0029	450243	ebi-a-GCST90000025	Appendicular lean mass || id:ebi-a-GCST90000025	TRUE	reported	igd	7.92654753792e-05	35.6913959956769	2	1	TRUE
379	rs4504126	C	A	C	A	0.046	0.0454	0.0275	0.01575	FALSE	FALSE	FALSE	finn-b-DM_NEUROPATHY	3	33600582	0.1494	NA	0.7611	Diabetic neuropathy || id:finn-b-DM_NEUROPATHY	Diabetic neuropathy	Diabetic neuropathy || ||	TRUE	igd	NA	NA	NA	NA	NA	NA	NA	128	33600582	3	1.61585e-15	0.0058	450243	ebi-a-GCST90000025	Appendicular lean mass || id:ebi-a-GCST90000025	TRUE	reported	igd	0.00011317955	50.9638418362353	2	1	TRUE
380	rs45474992	T	C	T	C	-0.0617	-0.0121	0.0362	0.03643	FALSE	FALSE	FALSE	finn-b-DM_NEUROPATHY	19	47724564	0.1079	NA	0.9107	Diabetic neuropathy || id:finn-b-DM_NEUROPATHY	Diabetic neuropathy	Diabetic neuropathy || ||	TRUE	igd	NA	NA	NA	NA	NA	NA	NA	634	47724564	19	2.16721e-33	0.0051	450243	ebi-a-GCST90000025	Appendicular lean mass || id:ebi-a-GCST90000025	TRUE	reported	igd	0.0002656414341368	119.634444812679	2	1	TRUE
381	rs45528934	T	C	T	C	0.0262	-0.114	0.1623	0.1334	FALSE	FALSE	FALSE	finn-b-DM_NEUROPATHY	14	23793305	0.0578	NA	0.0487697	Diabetic neuropathy || id:finn-b-DM_NEUROPATHY	Diabetic neuropathy	Diabetic neuropathy || ||	TRUE	igd	NA	NA	NA	NA	NA	NA	NA	524	23793305	14	1.96517e-24	0.0026	450243	ebi-a-GCST90000025	Appendicular lean mass || id:ebi-a-GCST90000025	TRUE	reported	igd	0.0001866549937848	84.0554204206383	2	1	TRUE
382	rs4602848	G	A	G	A	0.016	-0.0333	0.6812	0.6372	FALSE	FALSE	FALSE	finn-b-DM_NEUROPATHY	8	92186933	0.0406	NA	0.4127	Diabetic neuropathy || id:finn-b-DM_NEUROPATHY	Diabetic neuropathy	Diabetic neuropathy || ||	TRUE	igd	NA	NA	NA	NA	NA	NA	NA	336	92186933	8	3.14485e-15	0.002	450243	ebi-a-GCST90000025	Appendicular lean mass || id:ebi-a-GCST90000025	TRUE	reported	igd	0.00011118927872	50.0675390137217	2	1	TRUE
383	rs4622329	A	G	A	G	0.0149	-0.0678	0.3496	0.4249	FALSE	FALSE	FALSE	finn-b-DM_NEUROPATHY	12	102321935	0.0395	NA	0.08627	Diabetic neuropathy || id:finn-b-DM_NEUROPATHY	Diabetic neuropathy	Diabetic neuropathy || ||	TRUE	igd	NA	NA	NA	NA	NA	NA	NA	457	102321935	12	8.61986e-14	0.002	450243	ebi-a-GCST90000025	Appendicular lean mass || id:ebi-a-GCST90000025	TRUE	reported	igd	0.0001009611965568	45.4614599423232	2	1	TRUE
384	rs4640244	G	A	G	A	-0.02	0.0053	0.3993	0.4003	FALSE	FALSE	FALSE	finn-b-DM_NEUROPATHY	17	21284223	0.0401	NA	0.8954	Diabetic neuropathy || id:finn-b-DM_NEUROPATHY	Diabetic neuropathy	Diabetic neuropathy || ||	TRUE	igd	NA	NA	NA	NA	NA	NA	NA	610	21284223	17	3.80978e-25	0.0019	450243	ebi-a-GCST90000025	Appendicular lean mass || id:ebi-a-GCST90000025	TRUE	reported	igd	0.000191887608	86.4122499534735	2	1	TRUE
385	rs4644481	T	C	T	C	-0.0112	0.0223	0.4328	0.5277	FALSE	FALSE	FALSE	finn-b-DM_NEUROPATHY	1	155130900	0.039	NA	0.5681	Diabetic neuropathy || id:finn-b-DM_NEUROPATHY	Diabetic neuropathy	Diabetic neuropathy || ||	TRUE	igd	NA	NA	NA	NA	NA	NA	NA	19	155130900	1	3.54201e-09	0.0019	450243	ebi-a-GCST90000025	Appendicular lean mass || id:ebi-a-GCST90000025	TRUE	reported	igd	6.15870660608e-05	27.7307300645851	2	1	TRUE
386	rs4655345	G	A	G	A	-0.0246	-0.0232	0.3974	0.3427	FALSE	FALSE	FALSE	finn-b-DM_NEUROPATHY	1	214608704	0.0412	NA	0.5727	Diabetic neuropathy || id:finn-b-DM_NEUROPATHY	Diabetic neuropathy	Diabetic neuropathy || ||	TRUE	igd	NA	NA	NA	NA	NA	NA	NA	30	214608704	1	5.81032e-38	0.0019	450243	ebi-a-GCST90000025	Appendicular lean mass || id:ebi-a-GCST90000025	TRUE	reported	igd	0.0002898392518368	130.535348854103	2	1	TRUE
387	rs4682483	A	G	A	G	-0.0165	0.0294	0.1534	0.2673	FALSE	FALSE	FALSE	finn-b-DM_NEUROPATHY	3	112993982	0.0443	NA	0.5064	Diabetic neuropathy || id:finn-b-DM_NEUROPATHY	Diabetic neuropathy	Diabetic neuropathy || ||	TRUE	igd	NA	NA	NA	NA	NA	NA	NA	131	112993982	3	2.651e-10	0.0026	450243	ebi-a-GCST90000025	Appendicular lean mass || id:ebi-a-GCST90000025	TRUE	reported	igd	7.071336558e-05	31.8403079674423	2	1	TRUE
388	rs4683435	G	A	G	A	0.0144	0.0532	0.7723	0.8337	FALSE	FALSE	FALSE	finn-b-DM_NEUROPATHY	3	142624732	0.0522	NA	0.3084	Diabetic neuropathy || id:finn-b-DM_NEUROPATHY	Diabetic neuropathy	Diabetic neuropathy || ||	TRUE	igd	NA	NA	NA	NA	NA	NA	NA	132	142624732	3	1.60498e-10	0.0022	450243	ebi-a-GCST90000025	Appendicular lean mass || id:ebi-a-GCST90000025	TRUE	reported	igd	7.29296358912e-05	32.8383070790683	2	1	TRUE
389	rs4735761	C	A	C	A	0.0331	0.0424	0.2857	0.2211	FALSE	FALSE	FALSE	finn-b-DM_NEUROPATHY	8	78097161	0.0471	NA	0.3677	Diabetic neuropathy || id:finn-b-DM_NEUROPATHY	Diabetic neuropathy	Diabetic neuropathy || ||	TRUE	igd	NA	NA	NA	NA	NA	NA	NA	356	78097161	8	3.66185e-56	0.0021	450243	ebi-a-GCST90000025	Appendicular lean mass || id:ebi-a-GCST90000025	TRUE	reported	igd	0.0004471743390222	201.426294245685	2	1	TRUE
390	rs4748008	C	T	C	T	-0.0125	-0.0515	0.4346	0.4449	FALSE	FALSE	FALSE	finn-b-DM_NEUROPATHY	10	12935125	0.0393	NA	0.1898	Diabetic neuropathy || id:finn-b-DM_NEUROPATHY	Diabetic neuropathy	Diabetic neuropathy || ||	TRUE	igd	NA	NA	NA	NA	NA	NA	NA	399	12935125	10	8.94953e-11	0.0019	450243	ebi-a-GCST90000025	Appendicular lean mass || id:ebi-a-GCST90000025	TRUE	reported	igd	7.67883875e-05	34.5759354067137	2	1	TRUE
391	rs4752689	A	G	A	G	0.0205	0.0151	0.5839	0.7047	FALSE	FALSE	FALSE	finn-b-DM_NEUROPATHY	10	124131176	0.043	NA	0.7259	Diabetic neuropathy || id:finn-b-DM_NEUROPATHY	Diabetic neuropathy	Diabetic neuropathy || ||	TRUE	igd	NA	NA	NA	NA	NA	NA	NA	421	124131176	10	1.36301e-26	0.0019	450243	ebi-a-GCST90000025	Appendicular lean mass || id:ebi-a-GCST90000025	TRUE	reported	igd	0.000204208543995	91.9618384499858	2	1	TRUE
392	rs4752829	A	G	A	G	0.0262	0.031	0.2861	0.3747	FALSE	FALSE	FALSE	finn-b-DM_NEUROPATHY	11	47396654	0.0413	NA	0.453	Diabetic neuropathy || id:finn-b-DM_NEUROPATHY	Diabetic neuropathy	Diabetic neuropathy || ||	TRUE	igd	NA	NA	NA	NA	NA	NA	NA	429	47396654	11	5.90201e-36	0.0021	450243	ebi-a-GCST90000025	Appendicular lean mass || id:ebi-a-GCST90000025	TRUE	reported	igd	0.0002804063330552	126.285839150179	2	1	TRUE
393	rs4788218	C	T	C	T	0.0275	0.0253	0.401	0.3639	FALSE	FALSE	FALSE	finn-b-DM_NEUROPATHY	16	30055750	0.0405	NA	0.531401	Diabetic neuropathy || id:finn-b-DM_NEUROPATHY	Diabetic neuropathy	Diabetic neuropathy || ||	TRUE	igd	NA	NA	NA	NA	NA	NA	NA	581	30055750	16	5.52459e-46	0.0019	450243	ebi-a-GCST90000025	Appendicular lean mass || id:ebi-a-GCST90000025	TRUE	reported	igd	0.0003633009875	163.63244774284	2	1	TRUE
394	rs4807472	C	T	C	T	-0.0158	0.0116	0.6764	0.6927	FALSE	FALSE	FALSE	finn-b-DM_NEUROPATHY	19	3448842	0.0424	NA	0.784	Diabetic neuropathy || id:finn-b-DM_NEUROPATHY	Diabetic neuropathy	Diabetic neuropathy || ||	TRUE	igd	NA	NA	NA	NA	NA	NA	NA	641	3448842	19	8.18276e-15	0.002	450243	ebi-a-GCST90000025	Appendicular lean mass || id:ebi-a-GCST90000025	TRUE	reported	igd	0.0001092839242112	49.2094811259807	2	1	TRUE
395	rs4815952	C	T	C	T	-0.0161	0.0064	0.5221	0.516	FALSE	FALSE	FALSE	finn-b-DM_NEUROPATHY	20	6934897	0.0393	NA	0.8708	Diabetic neuropathy || id:finn-b-DM_NEUROPATHY	Diabetic neuropathy	Diabetic neuropathy || ||	TRUE	igd	NA	NA	NA	NA	NA	NA	NA	657	6934897	20	1.23595e-16	0.0019	450243	ebi-a-GCST90000025	Appendicular lean mass || id:ebi-a-GCST90000025	TRUE	reported	igd	0.0001293517984878	58.2470174594105	2	1	TRUE
396	rs4818280	T	C	T	C	-0.0124	-0.0693	0.6269	0.5573	FALSE	FALSE	FALSE	finn-b-DM_NEUROPATHY	21	18114472	0.0393	NA	0.0777195	Diabetic neuropathy || id:finn-b-DM_NEUROPATHY	Diabetic neuropathy	Diabetic neuropathy || ||	TRUE	igd	NA	NA	NA	NA	NA	NA	NA	680	18114472	21	2.84302e-10	0.002	450243	ebi-a-GCST90000025	Appendicular lean mass || id:ebi-a-GCST90000025	TRUE	reported	igd	7.19278178528e-05	32.3871821772029	2	1	TRUE
397	rs4847378	T	G	T	G	0.0136	0.0043	0.6121	0.6033	FALSE	FALSE	FALSE	finn-b-DM_NEUROPATHY	1	93324634	0.0399	NA	0.9145	Diabetic neuropathy || id:finn-b-DM_NEUROPATHY	Diabetic neuropathy	Diabetic neuropathy || ||	TRUE	igd	NA	NA	NA	NA	NA	NA	NA	52	93324634	1	1.64286e-12	0.0019	450243	ebi-a-GCST90000025	Appendicular lean mass || id:ebi-a-GCST90000025	TRUE	reported	igd	8.78314336128e-05	39.5487861278439	2	1	TRUE
398	rs4852257	G	T	G	T	-0.0231	0.0223	0.5763	0.5146	FALSE	FALSE	FALSE	finn-b-DM_NEUROPATHY	2	71678520	0.0393	NA	0.5706	Diabetic neuropathy || id:finn-b-DM_NEUROPATHY	Diabetic neuropathy	Diabetic neuropathy || ||	TRUE	igd	NA	NA	NA	NA	NA	NA	NA	87	71678520	2	6.21155e-34	0.0019	450243	ebi-a-GCST90000025	Appendicular lean mass || id:ebi-a-GCST90000025	TRUE	reported	igd	0.0002605919759982	117.359774881045	2	1	TRUE
399	rs4865956	A	T	A	T	-0.0258	-0.0547	0.6965	0.719	FALSE	TRUE	FALSE	finn-b-DM_NEUROPATHY	5	54882505	0.0435	NA	0.2089	Diabetic neuropathy || id:finn-b-DM_NEUROPATHY	Diabetic neuropathy	Diabetic neuropathy || ||	TRUE	igd	NA	NA	NA	NA	NA	NA	NA	216	54882505	5	3.84769e-36	0.0021	450243	ebi-a-GCST90000025	Appendicular lean mass || id:ebi-a-GCST90000025	TRUE	reported	igd	0.00028141628382	126.74081597284	2	1	TRUE
400	rs4870941	C	G	C	G	-0.0297	-0.0243	0.238	0.287	FALSE	TRUE	FALSE	finn-b-DM_NEUROPATHY	8	126498828	0.0432	NA	0.574	Diabetic neuropathy || id:finn-b-DM_NEUROPATHY	Diabetic neuropathy	Diabetic neuropathy || ||	TRUE	igd	NA	NA	NA	NA	NA	NA	NA	358	126498828	8	1.09194e-39	0.0023	450243	ebi-a-GCST90000025	Appendicular lean mass || id:ebi-a-GCST90000025	TRUE	reported	igd	0.00031994462808	144.098292766053	2	1	TRUE
401	rs488621	G	A	G	A	0.0191	-0.0189	0.4688	0.459	FALSE	FALSE	FALSE	finn-b-DM_NEUROPATHY	2	169707552	0.0391	NA	0.6282	Diabetic neuropathy || id:finn-b-DM_NEUROPATHY	Diabetic neuropathy	Diabetic neuropathy || ||	TRUE	igd	NA	NA	NA	NA	NA	NA	NA	108	169707552	2	2.86418e-24	0.0019	450243	ebi-a-GCST90000025	Appendicular lean mass || id:ebi-a-GCST90000025	TRUE	reported	igd	0.0001816947587072	81.8212963557869	2	1	TRUE
402	rs4900578	T	A	T	A	-0.0177	-0.0201	0.3688	0.371	FALSE	TRUE	FALSE	finn-b-DM_NEUROPATHY	14	103943140	0.0407	NA	0.6217	Diabetic neuropathy || id:finn-b-DM_NEUROPATHY	Diabetic neuropathy	Diabetic neuropathy || ||	TRUE	igd	TRUE	rs4900578	rs17617832	T	A	C	T	514	103926010	14	1.7559e-19	0.002	450243	ebi-a-GCST90000025	Appendicular lean mass || id:ebi-a-GCST90000025	TRUE	reported	igd	0.0001458594027648	65.6814636192825	2	1	TRUE
403	rs4932439	G	A	G	A	-0.0151	-0.0646	0.8254	0.7217	FALSE	FALSE	FALSE	finn-b-DM_NEUROPATHY	15	89401109	0.0436	NA	0.1383	Diabetic neuropathy || id:finn-b-DM_NEUROPATHY	Diabetic neuropathy	Diabetic neuropathy || ||	TRUE	igd	NA	NA	NA	NA	NA	NA	NA	553	89401109	15	1.43301e-09	0.0025	450243	ebi-a-GCST90000025	Appendicular lean mass || id:ebi-a-GCST90000025	TRUE	reported	igd	6.57192493368e-05	29.59144526822	2	1	TRUE
404	rs4938359	G	A	G	A	-0.0156	-0.0234	0.2024	0.2579	FALSE	FALSE	FALSE	finn-b-DM_NEUROPATHY	11	117093560	0.0449	NA	0.6023	Diabetic neuropathy || id:finn-b-DM_NEUROPATHY	Diabetic neuropathy	Diabetic neuropathy || ||	TRUE	igd	NA	NA	NA	NA	NA	NA	NA	452	117093560	11	3.23966e-11	0.0024	450243	ebi-a-GCST90000025	Appendicular lean mass || id:ebi-a-GCST90000025	TRUE	reported	igd	7.85732732928e-05	35.3796890385994	2	1	TRUE
405	rs4940874	G	A	G	A	0.0148	0.0548	0.8119	0.7675	FALSE	FALSE	FALSE	finn-b-DM_NEUROPATHY	18	57105638	0.0464	NA	0.2374	Diabetic neuropathy || id:finn-b-DM_NEUROPATHY	Diabetic neuropathy	Diabetic neuropathy || ||	TRUE	igd	NA	NA	NA	NA	NA	NA	NA	620	57105638	18	1.244e-09	0.0024	450243	ebi-a-GCST90000025	Appendicular lean mass || id:ebi-a-GCST90000025	TRUE	reported	igd	6.69028722912e-05	30.124431534258	2	1	TRUE
406	rs4965298	T	C	T	C	-0.0119	-0.0056	0.7127	0.7728	FALSE	FALSE	FALSE	finn-b-DM_NEUROPATHY	15	100802766	0.0464	NA	0.9042	Diabetic neuropathy || id:finn-b-DM_NEUROPATHY	Diabetic neuropathy	Diabetic neuropathy || ||	TRUE	igd	NA	NA	NA	NA	NA	NA	NA	546	100802766	15	1.81001e-08	0.0021	450243	ebi-a-GCST90000025	Appendicular lean mass || id:ebi-a-GCST90000025	TRUE	reported	igd	5.79917618462e-05	26.1117831137026	2	1	TRUE
407	rs496783	G	A	G	A	-0.0124	-0.0127	0.4648	0.3456	FALSE	FALSE	FALSE	finn-b-DM_NEUROPATHY	10	116137961	0.041	NA	0.757201	Diabetic neuropathy || id:finn-b-DM_NEUROPATHY	Diabetic neuropathy	Diabetic neuropathy || ||	TRUE	igd	NA	NA	NA	NA	NA	NA	NA	409	116137961	10	8.12643e-11	0.0019	450243	ebi-a-GCST90000025	Appendicular lean mass || id:ebi-a-GCST90000025	TRUE	reported	igd	7.64989704192e-05	34.445607994058	2	1	TRUE
408	rs4976262	C	T	C	T	-0.0245	-0.0086	0.3156	0.3688	FALSE	FALSE	FALSE	finn-b-DM_NEUROPATHY	5	134379531	0.0408	NA	0.8328	Diabetic neuropathy || id:finn-b-DM_NEUROPATHY	Diabetic neuropathy	Diabetic neuropathy || ||	TRUE	igd	NA	NA	NA	NA	NA	NA	NA	244	134379531	5	4.3722e-33	0.002	450243	ebi-a-GCST90000025	Appendicular lean mass || id:ebi-a-GCST90000025	TRUE	reported	igd	0.00025930396632	116.779558502588	2	1	TRUE
409	rs4985445	G	A	G	A	-0.0175	0.0537	0.4565	0.4553	FALSE	FALSE	FALSE	finn-b-DM_NEUROPATHY	16	69867835	0.0391	NA	0.17	Diabetic neuropathy || id:finn-b-DM_NEUROPATHY	Diabetic neuropathy	Diabetic neuropathy || ||	TRUE	igd	NA	NA	NA	NA	NA	NA	NA	567	69867835	16	3.29534e-20	0.0019	450243	ebi-a-GCST90000025	Appendicular lean mass || id:ebi-a-GCST90000025	TRUE	reported	igd	0.000151965996875	68.431721693802	2	1	TRUE
410	rs532499	C	T	C	T	-0.0127	-0.0266	0.7413	0.6497	FALSE	FALSE	FALSE	finn-b-DM_NEUROPATHY	13	30165465	0.0414	NA	0.521	Diabetic neuropathy || id:finn-b-DM_NEUROPATHY	Diabetic neuropathy	Diabetic neuropathy || ||	TRUE	igd	NA	NA	NA	NA	NA	NA	NA	510	30165465	13	4.90004e-09	0.0022	450243	ebi-a-GCST90000025	Appendicular lean mass || id:ebi-a-GCST90000025	TRUE	reported	igd	6.18625569198e-05	27.8547826582054	2	1	TRUE
411	rs543650	G	T	G	T	0.025	-0.065	0.5987	0.5389	FALSE	FALSE	FALSE	finn-b-DM_NEUROPATHY	6	152110943	0.0397	NA	0.1013	Diabetic neuropathy || id:finn-b-DM_NEUROPATHY	Diabetic neuropathy	Diabetic neuropathy || ||	TRUE	igd	NA	NA	NA	NA	NA	NA	NA	289	152110943	6	1.49314e-37	0.002	450243	ebi-a-GCST90000025	Appendicular lean mass || id:ebi-a-GCST90000025	TRUE	reported	igd	0.0003003228875	135.258298353607	2	1	TRUE
412	rs544136	G	T	G	T	0.0121	-0.0619	0.7482	0.7579	FALSE	FALSE	FALSE	finn-b-DM_NEUROPATHY	3	101041229	0.0456	NA	0.1748	Diabetic neuropathy || id:finn-b-DM_NEUROPATHY	Diabetic neuropathy	Diabetic neuropathy || ||	TRUE	igd	NA	NA	NA	NA	NA	NA	NA	153	101041229	3	2.50098e-08	0.0022	450243	ebi-a-GCST90000025	Appendicular lean mass || id:ebi-a-GCST90000025	TRUE	reported	igd	5.51663392632e-05	24.8395180614829	2	1	TRUE
413	rs545104	C	T	C	T	0.0127	0.0118	0.6164	0.6489	FALSE	FALSE	FALSE	finn-b-DM_NEUROPATHY	11	118591352	0.0409	NA	0.7734	Diabetic neuropathy || id:finn-b-DM_NEUROPATHY	Diabetic neuropathy	Diabetic neuropathy || ||	TRUE	igd	NA	NA	NA	NA	NA	NA	NA	439	118591352	11	8.08351e-11	0.002	450243	ebi-a-GCST90000025	Appendicular lean mass || id:ebi-a-GCST90000025	TRUE	reported	igd	7.62743764832e-05	34.3444711452947	2	1	TRUE
414	rs55717234	G	A	G	A	0.0122	0.0033	0.5732	0.5846	FALSE	FALSE	FALSE	finn-b-DM_NEUROPATHY	1	150999863	0.0399	NA	0.9339	Diabetic neuropathy || id:finn-b-DM_NEUROPATHY	Diabetic neuropathy	Diabetic neuropathy || ||	TRUE	igd	NA	NA	NA	NA	NA	NA	NA	25	150999863	1	1.341e-10	0.0019	450243	ebi-a-GCST90000025	Appendicular lean mass || id:ebi-a-GCST90000025	TRUE	reported	igd	7.28249591168e-05	32.7911704333534	2	1	TRUE
415	rs55758152	A	G	A	G	0.0145	-0.0212	0.3263	0.3488	FALSE	FALSE	FALSE	finn-b-DM_NEUROPATHY	5	171317318	0.0414	NA	0.6084	Diabetic neuropathy || id:finn-b-DM_NEUROPATHY	Diabetic neuropathy	Diabetic neuropathy || ||	TRUE	igd	NA	NA	NA	NA	NA	NA	NA	212	171317318	5	1.05293e-12	0.002	450243	ebi-a-GCST90000025	Appendicular lean mass || id:ebi-a-GCST90000025	TRUE	reported	igd	9.2437804355e-05	41.6231370219962	2	1	TRUE
416	rs55852614	C	T	C	T	-0.0393	0.0102	0.2474	0.1917	FALSE	FALSE	FALSE	finn-b-DM_NEUROPATHY	2	172416869	0.0495	NA	0.8359	Diabetic neuropathy || id:finn-b-DM_NEUROPATHY	Diabetic neuropathy	Diabetic neuropathy || ||	TRUE	igd	NA	NA	NA	NA	NA	NA	NA	90	172416869	2	3.287e-73	0.0022	450243	ebi-a-GCST90000025	Appendicular lean mass || id:ebi-a-GCST90000025	TRUE	reported	igd	0.0005751471944952	259.103870861122	2	1	TRUE
417	rs55872725	T	C	T	C	0.0222	0.057	0.4037	0.418	FALSE	FALSE	FALSE	finn-b-DM_NEUROPATHY	16	53809123	0.0395	NA	0.1493	Diabetic neuropathy || id:finn-b-DM_NEUROPATHY	Diabetic neuropathy	Diabetic neuropathy || ||	TRUE	igd	NA	NA	NA	NA	NA	NA	NA	566	53809123	16	1.46285e-30	0.0019	450243	ebi-a-GCST90000025	Appendicular lean mass || id:ebi-a-GCST90000025	TRUE	reported	igd	0.0002372791092408	106.858138627636	2	1	TRUE
418	rs56112295	T	C	T	C	0.0154	0.0218	0.2257	0.2078	FALSE	FALSE	FALSE	finn-b-DM_NEUROPATHY	14	105877057	0.0495	NA	0.6601	Diabetic neuropathy || id:finn-b-DM_NEUROPATHY	Diabetic neuropathy	Diabetic neuropathy || ||	TRUE	igd	NA	NA	NA	NA	NA	NA	NA	515	105877057	14	1.118e-10	0.0024	450243	ebi-a-GCST90000025	Appendicular lean mass || id:ebi-a-GCST90000025	TRUE	reported	igd	8.28919307832e-05	37.3244397026311	2	1	TRUE
419	rs56207600	A	G	A	G	0.0192	-0.0532	0.111	0.1323	FALSE	FALSE	FALSE	finn-b-DM_NEUROPATHY	11	126196537	0.0579	NA	0.3581	Diabetic neuropathy || id:finn-b-DM_NEUROPATHY	Diabetic neuropathy	Diabetic neuropathy || ||	TRUE	igd	NA	NA	NA	NA	NA	NA	NA	440	126196537	11	2.50098e-10	0.003	450243	ebi-a-GCST90000025	Appendicular lean mass || id:ebi-a-GCST90000025	TRUE	reported	igd	7.275405312e-05	32.7592409983617	2	1	TRUE
420	rs56239180	G	T	G	T	-0.0459	0.0722	0.0237	0.0184	FALSE	FALSE	FALSE	finn-b-DM_NEUROPATHY	3	32937951	0.1489	NA	0.6277	Diabetic neuropathy || id:finn-b-DM_NEUROPATHY	Diabetic neuropathy	Diabetic neuropathy || ||	TRUE	igd	NA	NA	NA	NA	NA	NA	NA	160	32937951	3	1.85097e-13	0.0062	450243	ebi-a-GCST90000025	Appendicular lean mass || id:ebi-a-GCST90000025	TRUE	reported	igd	9.74960457822e-05	43.9009973226684	2	1	TRUE
421	rs56363908	G	A	G	A	-0.0382	0.1919	0.0422	0.03473	FALSE	FALSE	FALSE	finn-b-DM_NEUROPATHY	7	96611052	0.105	NA	0.0677704	Diabetic neuropathy || id:finn-b-DM_NEUROPATHY	Diabetic neuropathy	Diabetic neuropathy || ||	TRUE	igd	NA	NA	NA	NA	NA	NA	NA	315	96611052	7	3.87793e-16	0.0047	450243	ebi-a-GCST90000025	Appendicular lean mass || id:ebi-a-GCST90000025	TRUE	reported	igd	0.0001179625100768	53.1178244113859	2	1	TRUE
422	rs568267	T	C	T	C	0.0122	0.0379	0.7431	0.7517	FALSE	FALSE	FALSE	finn-b-DM_NEUROPATHY	18	8799828	0.0454	NA	0.4037	Diabetic neuropathy || id:finn-b-DM_NEUROPATHY	Diabetic neuropathy	Diabetic neuropathy || ||	TRUE	igd	NA	NA	NA	NA	NA	NA	NA	624	8799828	18	2.22602e-08	0.0022	450243	ebi-a-GCST90000025	Appendicular lean mass || id:ebi-a-GCST90000025	TRUE	reported	igd	5.68278234552e-05	25.5876701518947	2	1	TRUE
423	rs57059662	C	T	C	T	0.0118	0.0202	0.6774	0.6289	FALSE	FALSE	FALSE	finn-b-DM_NEUROPATHY	5	33217275	0.0406	NA	0.6183	Diabetic neuropathy || id:finn-b-DM_NEUROPATHY	Diabetic neuropathy	Diabetic neuropathy || ||	TRUE	igd	NA	NA	NA	NA	NA	NA	NA	213	33217275	5	5.63106e-09	0.002	450243	ebi-a-GCST90000025	Appendicular lean mass || id:ebi-a-GCST90000025	TRUE	reported	igd	6.08560227552e-05	27.4015440903147	2	1	TRUE
424	rs5742915	C	T	C	T	0.0248	-0.0151	0.4605	0.4083	FALSE	FALSE	FALSE	finn-b-DM_NEUROPATHY	15	74336633	0.0397	NA	0.704301	Diabetic neuropathy || id:finn-b-DM_NEUROPATHY	Diabetic neuropathy	Diabetic neuropathy || ||	TRUE	igd	NA	NA	NA	NA	NA	NA	NA	549	74336633	15	9.3261e-39	0.0019	450243	ebi-a-GCST90000025	Appendicular lean mass || id:ebi-a-GCST90000025	TRUE	reported	igd	0.00030560076768	137.636056925668	2	1	TRUE
425	rs57513571	T	C	T	C	-0.0191	-0.0031	0.2004	0.2491	FALSE	FALSE	FALSE	finn-b-DM_NEUROPATHY	17	2309130	0.0452	NA	0.9458	Diabetic neuropathy || id:finn-b-DM_NEUROPATHY	Diabetic neuropathy	Diabetic neuropathy || ||	TRUE	igd	NA	NA	NA	NA	NA	NA	NA	608	2309130	17	7.02102e-16	0.0024	450243	ebi-a-GCST90000025	Appendicular lean mass || id:ebi-a-GCST90000025	TRUE	reported	igd	0.0001169141920608	52.6457177792063	2	1	TRUE
426	rs5753518	A	G	A	G	0.0242	0.0234	0.0899	0.1383	FALSE	FALSE	FALSE	finn-b-DM_NEUROPATHY	22	31631314	0.0565	NA	0.6784	Diabetic neuropathy || id:finn-b-DM_NEUROPATHY	Diabetic neuropathy	Diabetic neuropathy || ||	TRUE	igd	NA	NA	NA	NA	NA	NA	NA	682	31631314	22	5.03849e-13	0.0033	450243	ebi-a-GCST90000025	Appendicular lean mass || id:ebi-a-GCST90000025	TRUE	reported	igd	9.58317753272e-05	43.1515296427876	2	1	TRUE
427	rs5763821	C	A	C	A	0.0191	-0.0558	0.3907	0.5206	FALSE	FALSE	FALSE	finn-b-DM_NEUROPATHY	22	30577771	0.039	NA	0.152	Diabetic neuropathy || id:finn-b-DM_NEUROPATHY	Diabetic neuropathy	Diabetic neuropathy || ||	TRUE	igd	TRUE	rs5763821	rs714027	C	A	A	G	685	30549071	22	1.05512e-21	0.002	450243	ebi-a-GCST90000025	Appendicular lean mass || id:ebi-a-GCST90000025	TRUE	reported	igd	0.0001736886019662	78.2153149465693	2	1	TRUE
428	rs57696574	C	A	C	A	0.0173	-0.0494	0.3981	0.3566	FALSE	FALSE	FALSE	finn-b-DM_NEUROPATHY	20	54884826	0.0409	NA	0.2271	Diabetic neuropathy || id:finn-b-DM_NEUROPATHY	Diabetic neuropathy	Diabetic neuropathy || ||	TRUE	igd	NA	NA	NA	NA	NA	NA	NA	669	54884826	20	4.50194e-18	0.002	450243	ebi-a-GCST90000025	Appendicular lean mass || id:ebi-a-GCST90000025	TRUE	reported	igd	0.0001434295787262	64.5871406616392	2	1	TRUE
429	rs577289	T	A	T	A	-0.0125	0.005	0.2808	0.3022	FALSE	TRUE	FALSE	finn-b-DM_NEUROPATHY	15	40208911	0.0426	NA	0.9073	Diabetic neuropathy || id:finn-b-DM_NEUROPATHY	Diabetic neuropathy	Diabetic neuropathy || ||	TRUE	igd	NA	NA	NA	NA	NA	NA	NA	555	40208911	15	5.39399e-09	0.0021	450243	ebi-a-GCST90000025	Appendicular lean mass || id:ebi-a-GCST90000025	TRUE	reported	igd	6.31098e-05	28.4164128159295	2	1	TRUE
430	rs57791149	C	T	C	T	-0.0173	-0.0462	0.4024	0.4071	FALSE	FALSE	FALSE	finn-b-DM_NEUROPATHY	17	54222711	0.0397	NA	0.244	Diabetic neuropathy || id:finn-b-DM_NEUROPATHY	Diabetic neuropathy	Diabetic neuropathy || ||	TRUE	igd	TRUE	rs57791149	rs55723612	C	T	T	C	603	54222307	17	3.26137e-19	0.0019	450243	ebi-a-GCST90000025	Appendicular lean mass || id:ebi-a-GCST90000025	TRUE	reported	igd	0.0001439430705792	64.8184022004924	2	1	TRUE
431	rs591668	A	G	A	G	-0.0174	-0.0177	0.396	0.4104	FALSE	FALSE	FALSE	finn-b-DM_NEUROPATHY	3	27535931	0.0397	NA	0.6556	Diabetic neuropathy || id:finn-b-DM_NEUROPATHY	Diabetic neuropathy	Diabetic neuropathy || ||	TRUE	igd	NA	NA	NA	NA	NA	NA	NA	143	27535931	3	1.99618e-19	0.0019	450243	ebi-a-GCST90000025	Appendicular lean mass || id:ebi-a-GCST90000025	TRUE	reported	igd	0.00014483069568	65.2181628455548	2	1	TRUE
432	rs599004	T	C	T	C	-0.0157	-0.0298	0.2807	0.2128	FALSE	FALSE	FALSE	finn-b-DM_NEUROPATHY	6	140439740	0.0479	NA	0.534101	Diabetic neuropathy || id:finn-b-DM_NEUROPATHY	Diabetic neuropathy	Diabetic neuropathy || ||	TRUE	igd	NA	NA	NA	NA	NA	NA	NA	282	140439740	6	6.5283e-14	0.0021	450243	ebi-a-GCST90000025	Appendicular lean mass || id:ebi-a-GCST90000025	TRUE	reported	igd	9.95363642798e-05	44.8198133909741	2	1	TRUE
433	rs59950280	A	G	A	G	-0.0254	0.0318	0.3316	0.2439	FALSE	FALSE	FALSE	finn-b-DM_NEUROPATHY	4	3452345	0.0457	NA	0.4871	Diabetic neuropathy || id:finn-b-DM_NEUROPATHY	Diabetic neuropathy	Diabetic neuropathy || ||	TRUE	igd	NA	NA	NA	NA	NA	NA	NA	179	3452345	4	7.31981e-36	0.002	450243	ebi-a-GCST90000025	Appendicular lean mass || id:ebi-a-GCST90000025	TRUE	reported	igd	0.0002859883828608	128.800530943186	2	1	TRUE
434	rs59985551	T	C	T	C	-0.0313	0.0132	0.2261	0.2254	FALSE	FALSE	FALSE	finn-b-DM_NEUROPATHY	2	56106928	0.0469	NA	0.7778	Diabetic neuropathy || id:finn-b-DM_NEUROPATHY	Diabetic neuropathy	Diabetic neuropathy || ||	TRUE	igd	NA	NA	NA	NA	NA	NA	NA	115	56106928	2	2.43388e-44	0.0022	450243	ebi-a-GCST90000025	Appendicular lean mass || id:ebi-a-GCST90000025	TRUE	reported	igd	0.0003428499415502	154.418042750435	2	1	TRUE
435	rs6000886	C	T	C	T	0.0131	0.0338	0.6482	0.6175	FALSE	FALSE	FALSE	finn-b-DM_NEUROPATHY	22	38187301	0.04	NA	0.3985	Diabetic neuropathy || id:finn-b-DM_NEUROPATHY	Diabetic neuropathy	Diabetic neuropathy || ||	TRUE	igd	TRUE	rs6000886	rs6000890	T	C	C	T	686	38176670	22	5.88166e-11	0.002	450243	ebi-a-GCST90000025	Appendicular lean mass || id:ebi-a-GCST90000025	TRUE	reported	igd	7.82667767672e-05	35.2416700903668	2	1	TRUE
436	rs60142646	TC	T	TC	T	-0.0237	-0.1483	0.9479	0.958	FALSE	FALSE	FALSE	finn-b-DM_NEUROPATHY	2	46532856	0.0975	NA	0.1281	Diabetic neuropathy || id:finn-b-DM_NEUROPATHY	Diabetic neuropathy	Diabetic neuropathy || ||	TRUE	igd	NA	NA	NA	NA	NA	NA	NA	75	46532856	2	2.49e-08	0.0042	450243	ebi-a-GCST90000025	Appendicular lean mass || id:ebi-a-GCST90000025	TRUE	reported	igd	5.54787840942e-05	24.9802091009841	2	1	TRUE
437	rs6028716	A	G	A	G	-0.021	-0.0309	0.2587	0.1831	FALSE	FALSE	FALSE	finn-b-DM_NEUROPATHY	20	38547459	0.0504	NA	0.540201	Diabetic neuropathy || id:finn-b-DM_NEUROPATHY	Diabetic neuropathy	Diabetic neuropathy || ||	TRUE	igd	NA	NA	NA	NA	NA	NA	NA	671	38547459	20	4.58247e-22	0.0022	450243	ebi-a-GCST90000025	Appendicular lean mass || id:ebi-a-GCST90000025	TRUE	reported	igd	0.00016914494142	76.1688711491308	2	1	TRUE
438	rs60389750	T	C	T	C	-0.0175	0.0249	0.3139	0.3507	FALSE	FALSE	FALSE	finn-b-DM_NEUROPATHY	18	77182836	0.0414	NA	0.5478	Diabetic neuropathy || id:finn-b-DM_NEUROPATHY	Diabetic neuropathy	Diabetic neuropathy || ||	TRUE	igd	NA	NA	NA	NA	NA	NA	NA	631	77182836	18	1.05706e-16	0.0021	450243	ebi-a-GCST90000025	Appendicular lean mass || id:ebi-a-GCST90000025	TRUE	reported	igd	0.000131912158875	59.4000979191928	2	1	TRUE
439	rs60408354	A	G	A	G	0.0259	-0.1652	0.0732	0.07939	FALSE	FALSE	FALSE	finn-b-DM_NEUROPATHY	7	70158495	0.0731	NA	0.0238199	Diabetic neuropathy || id:finn-b-DM_NEUROPATHY	Diabetic neuropathy	Diabetic neuropathy || ||	TRUE	igd	NA	NA	NA	NA	NA	NA	NA	313	70158495	7	1.15213e-12	0.0036	450243	ebi-a-GCST90000025	Appendicular lean mass || id:ebi-a-GCST90000025	TRUE	reported	igd	9.10178620512e-05	40.9837034768637	2	1	TRUE
440	rs604723	C	T	C	T	-0.0166	-0.0586	0.7248	0.7408	FALSE	FALSE	FALSE	finn-b-DM_NEUROPATHY	11	100610546	0.0448	NA	0.1906	Diabetic neuropathy || id:finn-b-DM_NEUROPATHY	Diabetic neuropathy	Diabetic neuropathy || ||	TRUE	igd	NA	NA	NA	NA	NA	NA	NA	449	100610546	11	8.16018e-15	0.0021	450243	ebi-a-GCST90000025	Appendicular lean mass || id:ebi-a-GCST90000025	TRUE	reported	igd	0.0001099291287552	49.5000423563996	2	1	TRUE
441	rs6054390	A	G	A	G	-0.0188	-0.072	0.628	0.6997	FALSE	FALSE	FALSE	finn-b-DM_NEUROPATHY	20	6592094	0.0425	NA	0.0900098	Diabetic neuropathy || id:finn-b-DM_NEUROPATHY	Diabetic neuropathy	Diabetic neuropathy || ||	TRUE	igd	NA	NA	NA	NA	NA	NA	NA	653	6592094	20	1.44511e-21	0.002	450243	ebi-a-GCST90000025	Appendicular lean mass || id:ebi-a-GCST90000025	TRUE	reported	igd	0.00016513847808	74.3643939320546	2	1	TRUE
442	rs6054491	G	C	G	C	-0.0142	-0.0605	0.2404	0.2662	FALSE	TRUE	FALSE	finn-b-DM_NEUROPATHY	20	6709535	0.0442	NA	0.1714	Diabetic neuropathy || id:finn-b-DM_NEUROPATHY	Diabetic neuropathy	Diabetic neuropathy || ||	TRUE	igd	NA	NA	NA	NA	NA	NA	NA	664	6709535	20	2.15199e-10	0.0022	450243	ebi-a-GCST90000025	Appendicular lean mass || id:ebi-a-GCST90000025	TRUE	reported	igd	7.36420897152e-05	33.1591300230894	2	1	TRUE
443	rs6066122	G	C	G	C	0.0127	-0.0055	0.7631	0.84	FALSE	TRUE	FALSE	finn-b-DM_NEUROPATHY	20	45558573	0.0533	NA	0.9181	Diabetic neuropathy || id:finn-b-DM_NEUROPATHY	Diabetic neuropathy	Diabetic neuropathy || ||	TRUE	igd	NA	NA	NA	NA	NA	NA	NA	672	45558573	20	1.75501e-08	0.0023	450243	ebi-a-GCST90000025	Appendicular lean mass || id:ebi-a-GCST90000025	TRUE	reported	igd	5.83154930462e-05	26.2575571270042	2	1	TRUE
444	rs60804050	A	G	A	G	-0.0217	0.0157	0.2559	0.2418	FALSE	FALSE	FALSE	finn-b-DM_NEUROPATHY	1	118870373	0.0456	NA	0.731301	Diabetic neuropathy || id:finn-b-DM_NEUROPATHY	Diabetic neuropathy	Diabetic neuropathy || ||	TRUE	igd	NA	NA	NA	NA	NA	NA	NA	4	118870373	1	5.01303e-24	0.0021	450243	ebi-a-GCST90000025	Appendicular lean mass || id:ebi-a-GCST90000025	TRUE	reported	igd	0.0001793292176382	80.7558481617114	2	1	TRUE
445	rs6082354	C	A	C	A	-0.024	-0.0254	0.6675	0.7115	FALSE	FALSE	FALSE	finn-b-DM_NEUROPATHY	20	21217976	0.0432	NA	0.5569	Diabetic neuropathy || id:finn-b-DM_NEUROPATHY	Diabetic neuropathy	Diabetic neuropathy || ||	TRUE	igd	NA	NA	NA	NA	NA	NA	NA	666	21217976	20	1.18987e-32	0.002	450243	ebi-a-GCST90000025	Appendicular lean mass || id:ebi-a-GCST90000025	TRUE	reported	igd	0.0002556792	115.14669930316	2	1	TRUE
446	rs610694	C	T	C	T	0.0136	-0.0868	0.4903	0.5217	FALSE	FALSE	FALSE	finn-b-DM_NEUROPATHY	12	121304826	0.0392	NA	0.0269203	Diabetic neuropathy || id:finn-b-DM_NEUROPATHY	Diabetic neuropathy	Diabetic neuropathy || ||	TRUE	igd	NA	NA	NA	NA	NA	NA	NA	479	121304826	12	4.28746e-13	0.0019	450243	ebi-a-GCST90000025	Appendicular lean mass || id:ebi-a-GCST90000025	TRUE	reported	igd	9.24451942272e-05	41.6264648606778	2	1	TRUE
447	rs61397287	T	A	T	A	0.0235	0.0154	0.0747	0.07171	FALSE	TRUE	FALSE	finn-b-DM_NEUROPATHY	2	144241994	0.0754	NA	0.8384	Diabetic neuropathy || id:finn-b-DM_NEUROPATHY	Diabetic neuropathy	Diabetic neuropathy || ||	TRUE	igd	TRUE	rs61397287	rs113230920	T	A	A	G	118	144223279	2	4.45349e-11	0.0036	450243	ebi-a-GCST90000025	Appendicular lean mass || id:ebi-a-GCST90000025	TRUE	reported	igd	7.6342940595e-05	34.3753462314487	2	1	TRUE
448	rs6142059	C	T	C	T	0.0116	-0.0204	0.4926	0.5139	FALSE	FALSE	FALSE	finn-b-DM_NEUROPATHY	20	32544327	0.0392	NA	0.601999	Diabetic neuropathy || id:finn-b-DM_NEUROPATHY	Diabetic neuropathy	Diabetic neuropathy || ||	TRUE	igd	NA	NA	NA	NA	NA	NA	NA	661	32544327	20	1.19001e-09	0.0019	450243	ebi-a-GCST90000025	Appendicular lean mass || id:ebi-a-GCST90000025	TRUE	reported	igd	6.72652629888e-05	30.2876165778347	2	1	TRUE
449	rs61528919	C	T	C	T	0.014	0.0059	0.3609	0.3408	FALSE	FALSE	FALSE	finn-b-DM_NEUROPATHY	16	1006294	0.0411	NA	0.8856	Diabetic neuropathy || id:finn-b-DM_NEUROPATHY	Diabetic neuropathy	Diabetic neuropathy || ||	TRUE	igd	TRUE	rs61528919	rs66814413	C	T	G	A	578	1004909	16	3.32889e-12	0.002	450243	ebi-a-GCST90000025	Appendicular lean mass || id:ebi-a-GCST90000025	TRUE	reported	igd	9.041526648e-05	40.7123410123833	2	1	TRUE
450	rs61729527	T	C	T	C	-0.0346	0.1076	0.0519	0.0667	FALSE	FALSE	FALSE	finn-b-DM_NEUROPATHY	8	77761919	0.0795	NA	0.1759	Diabetic neuropathy || id:finn-b-DM_NEUROPATHY	Diabetic neuropathy	Diabetic neuropathy || ||	TRUE	igd	NA	NA	NA	NA	NA	NA	NA	355	77761919	8	4.85848e-16	0.0043	450243	ebi-a-GCST90000025	Appendicular lean mass || id:ebi-a-GCST90000025	TRUE	reported	igd	0.0001178158437048	53.0517736249625	2	1	TRUE
451	rs61732778	A	G	A	G	0.023	-0.0022	0.071	0.08294	FALSE	FALSE	FALSE	finn-b-DM_NEUROPATHY	3	187443314	0.071	NA	0.9754	Diabetic neuropathy || id:finn-b-DM_NEUROPATHY	Diabetic neuropathy	Diabetic neuropathy || ||	TRUE	igd	NA	NA	NA	NA	NA	NA	NA	149	187443314	3	3.13199e-10	0.0037	450243	ebi-a-GCST90000025	Appendicular lean mass || id:ebi-a-GCST90000025	TRUE	reported	igd	6.9784622e-05	31.422090772629	2	1	TRUE
452	rs61827272	C	T	C	T	0.0144	0.0147	0.2754	0.2975	FALSE	FALSE	FALSE	finn-b-DM_NEUROPATHY	1	203810763	0.0426	NA	0.730299	Diabetic neuropathy || id:finn-b-DM_NEUROPATHY	Diabetic neuropathy	Diabetic neuropathy || ||	TRUE	igd	NA	NA	NA	NA	NA	NA	NA	7	203810763	1	7.89042e-12	0.0021	450243	ebi-a-GCST90000025	Appendicular lean mass || id:ebi-a-GCST90000025	TRUE	reported	igd	8.27593832448e-05	37.2647514793712	2	1	TRUE
453	rs61878760	A	G	A	G	0.019	-0.1456	0.0828	0.033	FALSE	FALSE	FALSE	finn-b-DM_NEUROPATHY	11	12807189	0.1093	NA	0.1828	Diabetic neuropathy || id:finn-b-DM_NEUROPATHY	Diabetic neuropathy	Diabetic neuropathy || ||	TRUE	igd	NA	NA	NA	NA	NA	NA	NA	441	12807189	11	3.73603e-08	0.0034	450243	ebi-a-GCST90000025	Appendicular lean mass || id:ebi-a-GCST90000025	TRUE	reported	igd	5.483168352e-05	24.6888257496083	2	1	TRUE
454	rs61919240	A	T	A	T	0.0137	-0.0186	0.3244	0.2919	FALSE	TRUE	FALSE	finn-b-DM_NEUROPATHY	12	8831954	0.0429	NA	0.664899	Diabetic neuropathy || id:finn-b-DM_NEUROPATHY	Diabetic neuropathy	Diabetic neuropathy || ||	TRUE	igd	NA	NA	NA	NA	NA	NA	NA	487	8831954	12	9.77012e-12	0.002	450243	ebi-a-GCST90000025	Appendicular lean mass || id:ebi-a-GCST90000025	TRUE	reported	igd	8.22700225632e-05	37.0443848712569	2	1	TRUE
455	rs61944841	A	G	A	G	0.0253	-0.0513	0.4138	0.4064	FALSE	FALSE	FALSE	finn-b-DM_NEUROPATHY	13	27049616	0.0402	NA	0.2016	Diabetic neuropathy || id:finn-b-DM_NEUROPATHY	Diabetic neuropathy	Diabetic neuropathy || ||	TRUE	igd	NA	NA	NA	NA	NA	NA	NA	498	27049616	13	3.54079e-37	0.002	450243	ebi-a-GCST90000025	Appendicular lean mass || id:ebi-a-GCST90000025	TRUE	reported	igd	0.0003105326993208	139.85798355205	2	1	TRUE
456	rs62033029	A	G	A	G	-0.0141	-0.0381	0.2064	0.1811	FALSE	FALSE	FALSE	finn-b-DM_NEUROPATHY	16	50107273	0.051	NA	0.4558	Diabetic neuropathy || id:finn-b-DM_NEUROPATHY	Diabetic neuropathy	Diabetic neuropathy || ||	TRUE	igd	NA	NA	NA	NA	NA	NA	NA	564	50107273	16	1.726e-09	0.0023	450243	ebi-a-GCST90000025	Appendicular lean mass || id:ebi-a-GCST90000025	TRUE	reported	igd	6.51297742848e-05	29.3260046998294	2	1	TRUE
457	rs62070319	T	C	T	C	-0.018	-0.0375	0.4427	0.505	FALSE	FALSE	FALSE	finn-b-DM_NEUROPATHY	16	89573216	0.0391	NA	0.3372	Diabetic neuropathy || id:finn-b-DM_NEUROPATHY	Diabetic neuropathy	Diabetic neuropathy || ||	TRUE	igd	NA	NA	NA	NA	NA	NA	NA	585	89573216	16	2.54097e-20	0.002	450243	ebi-a-GCST90000025	Appendicular lean mass || id:ebi-a-GCST90000025	TRUE	reported	igd	0.00015987242808	71.9926315279735	2	1	TRUE
458	rs62103240	A	G	A	G	0.0212	-0.1195	0.071	0.05033	FALSE	FALSE	FALSE	finn-b-DM_NEUROPATHY	18	77650637	0.0898	NA	0.183	Diabetic neuropathy || id:finn-b-DM_NEUROPATHY	Diabetic neuropathy	Diabetic neuropathy || ||	TRUE	igd	NA	NA	NA	NA	NA	NA	NA	622	77650637	18	1.39701e-08	0.0037	450243	ebi-a-GCST90000025	Appendicular lean mass || id:ebi-a-GCST90000025	TRUE	reported	igd	5.928922592e-05	26.6960231539947	2	1	TRUE
459	rs62106258	C	T	C	T	-0.0504	-0.2447	0.0486	0.0204	FALSE	FALSE	FALSE	finn-b-DM_NEUROPATHY	2	417167	0.1374	NA	0.0748393	Diabetic neuropathy || id:finn-b-DM_NEUROPATHY	Diabetic neuropathy	Diabetic neuropathy || ||	TRUE	igd	NA	NA	NA	NA	NA	NA	NA	112	417167	2	6.44763e-31	0.0044	450243	ebi-a-GCST90000025	Appendicular lean mass || id:ebi-a-GCST90000025	TRUE	reported	igd	0.0002349040393728	105.788279685465	2	1	TRUE
460	rs62143873	A	G	A	G	-0.0115	0.0399	0.5033	0.4164	FALSE	FALSE	FALSE	finn-b-DM_NEUROPATHY	2	72035050	0.0397	NA	0.3155	Diabetic neuropathy || id:finn-b-DM_NEUROPATHY	Diabetic neuropathy	Diabetic neuropathy || ||	TRUE	igd	NA	NA	NA	NA	NA	NA	NA	116	72035050	2	1.193e-09	0.0019	450243	ebi-a-GCST90000025	Appendicular lean mass || id:ebi-a-GCST90000025	TRUE	reported	igd	6.6122119595e-05	29.7728578930427	2	1	TRUE
461	rs62370472	C	T	C	T	-0.0253	0.0199	0.209	0.2369	FALSE	FALSE	FALSE	finn-b-DM_NEUROPATHY	5	52767109	0.0456	NA	0.663399	Diabetic neuropathy || id:finn-b-DM_NEUROPATHY	Diabetic neuropathy	Diabetic neuropathy || ||	TRUE	igd	NA	NA	NA	NA	NA	NA	NA	208	52767109	5	1.4471e-27	0.0023	450243	ebi-a-GCST90000025	Appendicular lean mass || id:ebi-a-GCST90000025	TRUE	reported	igd	0.00021163807742	95.308310483251	2	1	TRUE
462	rs62466110	C	T	C	T	-0.0371	-0.09	0.067	0.1343	FALSE	FALSE	FALSE	finn-b-DM_NEUROPATHY	7	92623541	0.0587	NA	0.1252	Diabetic neuropathy || id:finn-b-DM_NEUROPATHY	Diabetic neuropathy	Diabetic neuropathy || ||	TRUE	igd	NA	NA	NA	NA	NA	NA	NA	301	92623541	7	5.74116e-20	0.0041	450243	ebi-a-GCST90000025	Appendicular lean mass || id:ebi-a-GCST90000025	TRUE	reported	igd	0.00017208153102	77.4914954631562	2	1	TRUE
463	rs62501195	C	A	C	A	-0.0198	-0.0594	0.1712	0.2337	FALSE	FALSE	FALSE	finn-b-DM_NEUROPATHY	8	24041988	0.0466	NA	0.2025	Diabetic neuropathy || id:finn-b-DM_NEUROPATHY	Diabetic neuropathy	Diabetic neuropathy || ||	TRUE	igd	NA	NA	NA	NA	NA	NA	NA	346	24041988	8	8.11335e-15	0.0025	450243	ebi-a-GCST90000025	Appendicular lean mass || id:ebi-a-GCST90000025	TRUE	reported	igd	0.0001112535502848	50.0964831453854	2	1	TRUE
464	rs62515437	T	G	T	G	0.0369	0.099	0.2253	0.2948	FALSE	FALSE	FALSE	finn-b-DM_NEUROPATHY	8	57160328	0.0426	NA	0.0201902	Diabetic neuropathy || id:finn-b-DM_NEUROPATHY	Diabetic neuropathy	Diabetic neuropathy || ||	TRUE	igd	NA	NA	NA	NA	NA	NA	NA	347	57160328	8	8.7882e-60	0.0023	450243	ebi-a-GCST90000025	Appendicular lean mass || id:ebi-a-GCST90000025	TRUE	reported	igd	0.0004753105737102	214.106074899149	2	1	TRUE
465	rs62621812	A	G	A	G	0.0743	0.0411	0.0204	0.04278	FALSE	FALSE	FALSE	finn-b-DM_NEUROPATHY	7	127015083	0.0988	NA	0.677001	Diabetic neuropathy || id:finn-b-DM_NEUROPATHY	Diabetic neuropathy	Diabetic neuropathy || ||	TRUE	igd	NA	NA	NA	NA	NA	NA	NA	304	127015083	7	3.16301e-27	0.0069	450243	ebi-a-GCST90000025	Appendicular lean mass || id:ebi-a-GCST90000025	TRUE	reported	igd	0.0002206411777632	99.3636282252394	2	1	TRUE
466	rs6425817	G	A	G	A	0.0157	0.0037	0.6724	0.6645	FALSE	FALSE	FALSE	finn-b-DM_NEUROPATHY	1	33873034	0.0411	NA	0.9274	Diabetic neuropathy || id:finn-b-DM_NEUROPATHY	Diabetic neuropathy	Diabetic neuropathy || ||	TRUE	igd	NA	NA	NA	NA	NA	NA	NA	50	33873034	1	2.9847e-15	0.002	450243	ebi-a-GCST90000025	Appendicular lean mass || id:ebi-a-GCST90000025	TRUE	reported	igd	0.0001085927667552	48.8982258902668	2	1	TRUE
467	rs6470771	C	A	C	A	-0.0268	-0.0145	0.1694	0.108	FALSE	FALSE	FALSE	finn-b-DM_NEUROPATHY	8	130743726	0.063	NA	0.8175	Diabetic neuropathy || id:finn-b-DM_NEUROPATHY	Diabetic neuropathy	Diabetic neuropathy || ||	TRUE	igd	NA	NA	NA	NA	NA	NA	NA	339	130743726	8	1.5449e-26	0.0025	450243	ebi-a-GCST90000025	Appendicular lean mass || id:ebi-a-GCST90000025	TRUE	reported	igd	0.0002021179647872	91.020191399594	2	1	TRUE
469	rs650508	C	G	C	G	-0.013	-0.1074	0.3008	0.2164	FALSE	TRUE	FALSE	finn-b-DM_NEUROPATHY	2	45880122	0.0473	NA	0.0230701	Diabetic neuropathy || id:finn-b-DM_NEUROPATHY	Diabetic neuropathy	Diabetic neuropathy || ||	TRUE	igd	NA	NA	NA	NA	NA	NA	NA	74	45880122	2	1.86102e-10	0.002	450243	ebi-a-GCST90000025	Appendicular lean mass || id:ebi-a-GCST90000025	TRUE	reported	igd	7.108794368e-05	32.0089823031581	2	1	TRUE
470	rs6543146	G	T	G	T	0.0154	-0.0509	0.5579	0.7236	FALSE	FALSE	FALSE	finn-b-DM_NEUROPATHY	2	103096695	0.0436	NA	0.2434	Diabetic neuropathy || id:finn-b-DM_NEUROPATHY	Diabetic neuropathy	Diabetic neuropathy || ||	TRUE	igd	NA	NA	NA	NA	NA	NA	NA	62	103096695	2	4.18697e-16	0.0019	450243	ebi-a-GCST90000025	Appendicular lean mass || id:ebi-a-GCST90000025	TRUE	reported	igd	0.0001169898848888	52.6798057666308	2	1	TRUE
471	rs655113	C	T	C	T	0.0188	-0.0135	0.3006	0.3355	FALSE	FALSE	FALSE	finn-b-DM_NEUROPATHY	6	52269151	0.0416	NA	0.7452	Diabetic neuropathy || id:finn-b-DM_NEUROPATHY	Diabetic neuropathy	Diabetic neuropathy || ||	TRUE	igd	NA	NA	NA	NA	NA	NA	NA	271	52269151	6	7.41822e-20	0.0021	450243	ebi-a-GCST90000025	Appendicular lean mass || id:ebi-a-GCST90000025	TRUE	reported	igd	0.0001486141967232	66.9221501284346	2	1	TRUE
472	rs6570509	T	G	T	G	-0.0244	-0.0076	0.2868	0.2595	FALSE	FALSE	FALSE	finn-b-DM_NEUROPATHY	6	142716286	0.0444	NA	0.8636	Diabetic neuropathy || id:finn-b-DM_NEUROPATHY	Diabetic neuropathy	Diabetic neuropathy || ||	TRUE	igd	NA	NA	NA	NA	NA	NA	NA	288	142716286	6	1.2659e-31	0.0021	450243	ebi-a-GCST90000025	Appendicular lean mass || id:ebi-a-GCST90000025	TRUE	reported	igd	0.0002435567273472	109.685939225925	2	1	TRUE
473	rs6582398	T	C	T	C	0.014	9e-04	0.6002	0.5893	FALSE	FALSE	FALSE	finn-b-DM_NEUROPATHY	12	42870444	0.0403	NA	0.9814	Diabetic neuropathy || id:finn-b-DM_NEUROPATHY	Diabetic neuropathy	Diabetic neuropathy || ||	TRUE	igd	NA	NA	NA	NA	NA	NA	NA	469	42870444	12	1.13501e-12	0.002	450243	ebi-a-GCST90000025	Appendicular lean mass || id:ebi-a-GCST90000025	TRUE	reported	igd	9.406430432e-05	42.3555905905041	2	1	TRUE
474	rs6593210	A	G	A	G	0.0146	0.0018	0.2081	0.1941	FALSE	FALSE	FALSE	finn-b-DM_NEUROPATHY	7	55254186	0.0496	NA	0.9702	Diabetic neuropathy || id:finn-b-DM_NEUROPATHY	Diabetic neuropathy	Diabetic neuropathy || ||	TRUE	igd	NA	NA	NA	NA	NA	NA	NA	327	55254186	7	4.88203e-10	0.0024	450243	ebi-a-GCST90000025	Appendicular lean mass || id:ebi-a-GCST90000025	TRUE	reported	igd	7.02551443448e-05	31.6339688939979	2	1	TRUE
475	rs664317	C	A	C	A	-0.0177	-0.0319	0.8375	0.7701	FALSE	FALSE	FALSE	finn-b-DM_NEUROPATHY	10	89812230	0.0483	NA	0.5088	Diabetic neuropathy || id:finn-b-DM_NEUROPATHY	Diabetic neuropathy	Diabetic neuropathy || ||	TRUE	igd	NA	NA	NA	NA	NA	NA	NA	415	89812230	10	4.49573e-12	0.0026	450243	ebi-a-GCST90000025	Appendicular lean mass || id:ebi-a-GCST90000025	TRUE	reported	igd	8.5273621875e-05	38.3969550340466	2	1	TRUE
476	rs664317	C	A	C	T	-0.0177	-0.0531	0.8375	0.03797	TRUE	FALSE	FALSE	finn-b-DM_NEUROPATHY	10	89812230	0.1048	NA	0.6122	Diabetic neuropathy || id:finn-b-DM_NEUROPATHY	Diabetic neuropathy	Diabetic neuropathy || ||	TRUE	igd	NA	NA	NA	NA	NA	NA	NA	415	89812230	10	4.49573e-12	0.0026	450243	ebi-a-GCST90000025	Appendicular lean mass || id:ebi-a-GCST90000025	TRUE	reported	igd	8.5273621875e-05	38.3969550340466	2	2	FALSE
477	rs6675858	T	C	T	C	-0.0137	-0.0048	0.2141	0.2288	FALSE	FALSE	FALSE	finn-b-DM_NEUROPATHY	1	224559936	0.0465	NA	0.9173	Diabetic neuropathy || id:finn-b-DM_NEUROPATHY	Diabetic neuropathy	Diabetic neuropathy || ||	TRUE	igd	NA	NA	NA	NA	NA	NA	NA	45	224559936	1	2.40398e-09	0.0023	450243	ebi-a-GCST90000025	Appendicular lean mass || id:ebi-a-GCST90000025	TRUE	reported	igd	6.31618855022e-05	28.4398668060069	2	1	TRUE
478	rs6693481	C	T	C	T	-0.0143	-0.0257	0.6951	0.65	FALSE	FALSE	FALSE	finn-b-DM_NEUROPATHY	1	203766395	0.041	NA	0.531001	Diabetic neuropathy || id:finn-b-DM_NEUROPATHY	Diabetic neuropathy	Diabetic neuropathy || ||	TRUE	igd	NA	NA	NA	NA	NA	NA	NA	6	203766395	1	2.208e-12	0.002	450243	ebi-a-GCST90000025	Appendicular lean mass || id:ebi-a-GCST90000025	TRUE	reported	igd	8.66775811902e-05	39.0291837879034	2	1	TRUE
479	rs670318	C	T	C	T	0.0413	0.066	0.9515	0.9401	FALSE	FALSE	FALSE	finn-b-DM_NEUROPATHY	1	63727542	0.0821	NA	0.4209	Diabetic neuropathy || id:finn-b-DM_NEUROPATHY	Diabetic neuropathy	Diabetic neuropathy || ||	TRUE	igd	NA	NA	NA	NA	NA	NA	NA	14	63727542	1	2.52e-21	0.0044	450243	ebi-a-GCST90000025	Appendicular lean mass || id:ebi-a-GCST90000025	TRUE	reported	igd	0.000157427511395	70.891480427339	2	1	TRUE
480	rs6721191	G	A	G	A	-0.0144	0.0389	0.5779	0.7316	FALSE	FALSE	FALSE	finn-b-DM_NEUROPATHY	2	10190115	0.0441	NA	0.3775	Diabetic neuropathy || id:finn-b-DM_NEUROPATHY	Diabetic neuropathy	Diabetic neuropathy || ||	TRUE	igd	NA	NA	NA	NA	NA	NA	NA	98	10190115	2	3.1703e-14	0.0019	450243	ebi-a-GCST90000025	Appendicular lean mass || id:ebi-a-GCST90000025	TRUE	reported	igd	0.0001011633090048	45.5524776490025	2	1	TRUE
481	rs6738207	A	G	A	G	0.0127	0.0049	0.4007	0.3261	FALSE	FALSE	FALSE	finn-b-DM_NEUROPATHY	2	105989716	0.0417	NA	0.9055	Diabetic neuropathy || id:finn-b-DM_NEUROPATHY	Diabetic neuropathy	Diabetic neuropathy || ||	TRUE	igd	NA	NA	NA	NA	NA	NA	NA	63	105989716	2	4.14477e-11	0.0019	450243	ebi-a-GCST90000025	Appendicular lean mass || id:ebi-a-GCST90000025	TRUE	reported	igd	7.74642031358e-05	34.8802622557865	2	1	TRUE
482	rs6739278	C	T	C	T	-0.021	-0.1855	0.8079	0.7541	FALSE	FALSE	FALSE	finn-b-DM_NEUROPATHY	2	44401055	0.0455	NA	4.63703e-05	Diabetic neuropathy || id:finn-b-DM_NEUROPATHY	Diabetic neuropathy	Diabetic neuropathy || ||	TRUE	igd	NA	NA	NA	NA	NA	NA	NA	100	44401055	2	1.27292e-18	0.0024	450243	ebi-a-GCST90000025	Appendicular lean mass || id:ebi-a-GCST90000025	TRUE	reported	igd	0.00013688427438	61.6393500388289	2	1	TRUE
483	rs67527161	C	T	C	T	-0.0182	-0.0209	0.209	0.1884	FALSE	FALSE	FALSE	finn-b-DM_NEUROPATHY	10	63781824	0.0499	NA	0.6751	Diabetic neuropathy || id:finn-b-DM_NEUROPATHY	Diabetic neuropathy	Diabetic neuropathy || ||	TRUE	igd	NA	NA	NA	NA	NA	NA	NA	402	63781824	10	5.79029e-15	0.0023	450243	ebi-a-GCST90000025	Appendicular lean mass || id:ebi-a-GCST90000025	TRUE	reported	igd	0.00010952053112	49.3160345702988	2	1	TRUE
484	rs67551338	T	C	T	C	0.0576	-0.1544	0.0615	0.04033	FALSE	FALSE	FALSE	finn-b-DM_NEUROPATHY	12	3393100	0.0991	NA	0.1194	Diabetic neuropathy || id:finn-b-DM_NEUROPATHY	Diabetic neuropathy	Diabetic neuropathy || ||	TRUE	igd	NA	NA	NA	NA	NA	NA	NA	461	3393100	12	1.044e-47	0.004	450243	ebi-a-GCST90000025	Appendicular lean mass || id:ebi-a-GCST90000025	TRUE	reported	igd	0.00038298728448	172.502644270855	2	1	TRUE
485	rs6762851	C	T	C	T	-0.0218	0.0301	0.3573	0.409	FALSE	FALSE	FALSE	finn-b-DM_NEUROPATHY	3	56686329	0.0397	NA	0.4484	Diabetic neuropathy || id:finn-b-DM_NEUROPATHY	Diabetic neuropathy	Diabetic neuropathy || ||	TRUE	igd	NA	NA	NA	NA	NA	NA	NA	141	56686329	3	1.49692e-28	0.002	450243	ebi-a-GCST90000025	Appendicular lean mass || id:ebi-a-GCST90000025	TRUE	reported	igd	0.0002182651001208	98.2933509515758	2	1	TRUE
486	rs67716382	C	G	C	G	0.0226	-0.0415	0.2214	0.1525	FALSE	TRUE	FALSE	finn-b-DM_NEUROPATHY	2	46890317	0.0543	NA	0.4454	Diabetic neuropathy || id:finn-b-DM_NEUROPATHY	Diabetic neuropathy	Diabetic neuropathy || ||	TRUE	igd	NA	NA	NA	NA	NA	NA	NA	85	46890317	2	1.65082e-23	0.0023	450243	ebi-a-GCST90000025	Appendicular lean mass || id:ebi-a-GCST90000025	TRUE	reported	igd	0.0001760917015008	79.2976674366056	2	1	TRUE
487	rs6789000	T	G	T	G	0.0121	0.0169	0.6449	0.5528	FALSE	FALSE	FALSE	finn-b-DM_NEUROPATHY	3	25188640	0.0393	NA	0.667799	Diabetic neuropathy || id:finn-b-DM_NEUROPATHY	Diabetic neuropathy	Diabetic neuropathy || ||	TRUE	igd	TRUE	rs6789000	rs4858144	G	T	G	A	127	25188002	3	1.61102e-09	0.002	450243	ebi-a-GCST90000025	Appendicular lean mass || id:ebi-a-GCST90000025	TRUE	reported	igd	6.70569483518e-05	30.1938121877672	2	1	TRUE
488	rs68049170	A	G	A	G	-0.0259	-0.0333	0.2764	0.2767	FALSE	FALSE	FALSE	finn-b-DM_NEUROPATHY	10	72432047	0.0434	NA	0.443	Diabetic neuropathy || id:finn-b-DM_NEUROPATHY	Diabetic neuropathy	Diabetic neuropathy || ||	TRUE	igd	NA	NA	NA	NA	NA	NA	NA	392	72432047	10	2.6903e-34	0.0021	450243	ebi-a-GCST90000025	Appendicular lean mass || id:ebi-a-GCST90000025	TRUE	reported	igd	0.0002683280785248	120.844728436866	2	1	TRUE
489	rs680882	G	T	G	T	0.0133	0.0152	0.7606	0.7448	FALSE	FALSE	FALSE	finn-b-DM_NEUROPATHY	7	18325278	0.0449	NA	0.735201	Diabetic neuropathy || id:finn-b-DM_NEUROPATHY	Diabetic neuropathy	Diabetic neuropathy || ||	TRUE	igd	NA	NA	NA	NA	NA	NA	NA	320	18325278	7	1.98399e-09	0.0022	450243	ebi-a-GCST90000025	Appendicular lean mass || id:ebi-a-GCST90000025	TRUE	reported	igd	6.44189652792e-05	29.0059278781332	2	1	TRUE
490	rs684905	T	C	T	C	-0.0118	-0.0441	0.4176	0.3375	FALSE	FALSE	FALSE	finn-b-DM_NEUROPATHY	20	10472790	0.0411	NA	0.2828	Diabetic neuropathy || id:finn-b-DM_NEUROPATHY	Diabetic neuropathy	Diabetic neuropathy || ||	TRUE	igd	NA	NA	NA	NA	NA	NA	NA	665	10472790	20	7.10003e-10	0.0019	450243	ebi-a-GCST90000025	Appendicular lean mass || id:ebi-a-GCST90000025	TRUE	reported	igd	6.77291876352e-05	30.4965226747665	2	1	TRUE
491	rs6849302	G	A	G	A	0.0155	0.0242	0.1977	0.1911	FALSE	FALSE	FALSE	finn-b-DM_NEUROPATHY	4	156665074	0.0493	NA	0.623799	Diabetic neuropathy || id:finn-b-DM_NEUROPATHY	Diabetic neuropathy	Diabetic neuropathy || ||	TRUE	igd	NA	NA	NA	NA	NA	NA	NA	173	156665074	4	7.10722e-11	0.0024	450243	ebi-a-GCST90000025	Appendicular lean mass || id:ebi-a-GCST90000025	TRUE	reported	igd	7.6214368155e-05	34.3174488151535	2	1	TRUE
492	rs6860245	C	G	C	G	0.0589	-0.0395	0.248	0.1558	FALSE	TRUE	FALSE	finn-b-DM_NEUROPATHY	5	127367998	0.0534	NA	0.459701	Diabetic neuropathy || id:finn-b-DM_NEUROPATHY	Diabetic neuropathy	Diabetic neuropathy || ||	TRUE	igd	NA	NA	NA	NA	NA	NA	NA	243	127367998	5	9.66051e-160	0.0022	450243	ebi-a-GCST90000025	Appendicular lean mass || id:ebi-a-GCST90000025	TRUE	reported	igd	0.00129398757632	583.36112239478	2	1	TRUE
493	rs6874142	G	T	G	T	0.0288	-0.0027	0.1138	0.09469	FALSE	FALSE	FALSE	finn-b-DM_NEUROPATHY	5	172753555	0.0685	NA	0.9682	Diabetic neuropathy || id:finn-b-DM_NEUROPATHY	Diabetic neuropathy	Diabetic neuropathy || ||	TRUE	igd	NA	NA	NA	NA	NA	NA	NA	226	172753555	5	5.14517e-20	0.0031	450243	ebi-a-GCST90000025	Appendicular lean mass || id:ebi-a-GCST90000025	TRUE	reported	igd	0.0001672973180928	75.336715425865	2	1	TRUE
494	rs6902109	G	A	G	A	-0.0167	-0.0095	0.5401	0.6159	FALSE	FALSE	FALSE	finn-b-DM_NEUROPATHY	6	130316559	0.04	NA	0.8127	Diabetic neuropathy || id:finn-b-DM_NEUROPATHY	Diabetic neuropathy	Diabetic neuropathy || ||	TRUE	igd	NA	NA	NA	NA	NA	NA	NA	281	130316559	6	1.03395e-18	0.0019	450243	ebi-a-GCST90000025	Appendicular lean mass || id:ebi-a-GCST90000025	TRUE	reported	igd	0.0001385480841822	62.3886718012307	2	1	TRUE
495	rs6931421	G	T	G	T	-0.0279	-0.0171	0.3224	0.2907	FALSE	FALSE	FALSE	finn-b-DM_NEUROPATHY	6	80880138	0.0429	NA	0.6895	Diabetic neuropathy || id:finn-b-DM_NEUROPATHY	Diabetic neuropathy	Diabetic neuropathy || ||	TRUE	igd	NA	NA	NA	NA	NA	NA	NA	254	80880138	6	2.30515e-43	0.002	450243	ebi-a-GCST90000025	Appendicular lean mass || id:ebi-a-GCST90000025	TRUE	reported	igd	0.0003401001571968	153.179131123019	2	1	TRUE
496	rs6977416	A	G	A	G	0.0457	-0.0187	0.3338	0.359	FALSE	FALSE	FALSE	finn-b-DM_NEUROPATHY	7	150542711	0.0408	NA	0.6474	Diabetic neuropathy || id:finn-b-DM_NEUROPATHY	Diabetic neuropathy	Diabetic neuropathy || ||	TRUE	igd	NA	NA	NA	NA	NA	NA	NA	324	150542711	7	1.42889e-113	0.002	450243	ebi-a-GCST90000025	Appendicular lean mass || id:ebi-a-GCST90000025	TRUE	reported	igd	0.0009288666205688	418.602662151671	2	1	TRUE
497	rs700677	A	C	A	C	0.0173	-0.0436	0.3505	0.2834	FALSE	FALSE	FALSE	finn-b-DM_NEUROPATHY	2	198702424	0.0434	NA	0.3148	Diabetic neuropathy || id:finn-b-DM_NEUROPATHY	Diabetic neuropathy	Diabetic neuropathy || ||	TRUE	igd	NA	NA	NA	NA	NA	NA	NA	93	198702424	2	1.13006e-18	0.002	450243	ebi-a-GCST90000025	Appendicular lean mass || id:ebi-a-GCST90000025	TRUE	reported	igd	0.000136266587355	61.3611660339941	2	1	TRUE
498	rs7014590	C	T	C	T	-0.0228	0.0391	0.2614	0.2494	FALSE	FALSE	FALSE	finn-b-DM_NEUROPATHY	8	89335647	0.0453	NA	0.3876	Diabetic neuropathy || id:finn-b-DM_NEUROPATHY	Diabetic neuropathy	Diabetic neuropathy || ||	TRUE	igd	NA	NA	NA	NA	NA	NA	NA	334	89335647	8	4.47713e-26	0.0022	450243	ebi-a-GCST90000025	Appendicular lean mass || id:ebi-a-GCST90000025	TRUE	reported	igd	0.0002007310591872	90.3954980035641	2	1	TRUE
499	rs7020491	T	C	T	C	-0.0178	-0.0562	0.4266	0.5149	FALSE	FALSE	FALSE	finn-b-DM_NEUROPATHY	9	128144477	0.0392	NA	0.1523	Diabetic neuropathy || id:finn-b-DM_NEUROPATHY	Diabetic neuropathy	Diabetic neuropathy || ||	TRUE	igd	NA	NA	NA	NA	NA	NA	NA	380	128144477	9	1.21899e-20	0.0019	450243	ebi-a-GCST90000025	Appendicular lean mass || id:ebi-a-GCST90000025	TRUE	reported	igd	0.0001550060109792	69.8008809454042	2	1	TRUE
500	rs702886	G	A	G	A	0.012	0.0878	0.3505	0.3447	FALSE	FALSE	FALSE	finn-b-DM_NEUROPATHY	2	65753310	0.0411	NA	0.0327899	Diabetic neuropathy || id:finn-b-DM_NEUROPATHY	Diabetic neuropathy	Diabetic neuropathy || ||	TRUE	igd	NA	NA	NA	NA	NA	NA	NA	102	65753310	2	1.11199e-09	0.002	450243	ebi-a-GCST90000025	Appendicular lean mass || id:ebi-a-GCST90000025	TRUE	reported	igd	6.5563128e-05	29.5211438123785	2	1	TRUE
501	rs704660	T	C	T	C	0.0153	0.0839	0.4095	0.4016	FALSE	FALSE	FALSE	finn-b-DM_NEUROPATHY	11	30447998	0.0397	NA	0.03472	Diabetic neuropathy || id:finn-b-DM_NEUROPATHY	Diabetic neuropathy	Diabetic neuropathy || ||	TRUE	igd	NA	NA	NA	NA	NA	NA	NA	435	30447998	11	2.27719e-15	0.0019	450243	ebi-a-GCST90000025	Appendicular lean mass || id:ebi-a-GCST90000025	TRUE	reported	igd	0.000113210488755	50.9777748863505	2	1	TRUE
502	rs7082659	C	T	C	T	0.0156	0.0584	0.8663	0.8845	FALSE	FALSE	FALSE	finn-b-DM_NEUROPATHY	10	12017584	0.0608	NA	0.3374	Diabetic neuropathy || id:finn-b-DM_NEUROPATHY	Diabetic neuropathy	Diabetic neuropathy || ||	TRUE	igd	NA	NA	NA	NA	NA	NA	NA	389	12017584	10	2.273e-08	0.0028	450243	ebi-a-GCST90000025	Appendicular lean mass || id:ebi-a-GCST90000025	TRUE	reported	igd	5.63740081632e-05	25.3833207689396	2	1	TRUE
503	rs7095472	G	A	G	A	0.0267	-0.0048	0.5335	0.4831	FALSE	FALSE	FALSE	finn-b-DM_NEUROPATHY	10	70399109	0.0392	NA	0.9036	Diabetic neuropathy || id:finn-b-DM_NEUROPATHY	Diabetic neuropathy	Diabetic neuropathy || ||	TRUE	igd	NA	NA	NA	NA	NA	NA	NA	404	70399109	10	7.65597e-45	0.0019	450243	ebi-a-GCST90000025	Appendicular lean mass || id:ebi-a-GCST90000025	TRUE	reported	igd	0.000354844918395	159.822443084857	2	1	TRUE
504	rs7107356	G	A	G	A	0.0133	0.013	0.5068	0.4003	FALSE	FALSE	FALSE	finn-b-DM_NEUROPATHY	11	47676170	0.0401	NA	0.744801	Diabetic neuropathy || id:finn-b-DM_NEUROPATHY	Diabetic neuropathy	Diabetic neuropathy || ||	TRUE	igd	NA	NA	NA	NA	NA	NA	NA	436	47676170	11	1.85994e-12	0.0019	450243	ebi-a-GCST90000025	Appendicular lean mass || id:ebi-a-GCST90000025	TRUE	reported	igd	8.84286412128e-05	39.8177208752455	2	1	TRUE
505	rs7129320	A	G	A	G	-0.0389	-0.0439	0.1661	0.08636	FALSE	FALSE	FALSE	finn-b-DM_NEUROPATHY	11	68388220	0.0694	NA	0.5272	Diabetic neuropathy || id:finn-b-DM_NEUROPATHY	Diabetic neuropathy	Diabetic neuropathy || ||	TRUE	igd	NA	NA	NA	NA	NA	NA	NA	447	68388220	11	7.28954e-53	0.0025	450243	ebi-a-GCST90000025	Appendicular lean mass || id:ebi-a-GCST90000025	TRUE	reported	igd	0.0004191918250718	188.816496844068	2	1	TRUE
506	rs713467	A	G	A	G	0.0146	-0.0193	0.4345	0.4661	FALSE	FALSE	FALSE	finn-b-DM_NEUROPATHY	15	84646473	0.0392	NA	0.621901	Diabetic neuropathy || id:finn-b-DM_NEUROPATHY	Diabetic neuropathy	Diabetic neuropathy || ||	TRUE	igd	NA	NA	NA	NA	NA	NA	NA	558	84646473	15	3.09386e-14	0.0019	450243	ebi-a-GCST90000025	Appendicular lean mass || id:ebi-a-GCST90000025	TRUE	reported	igd	0.00010475098062	47.1681271729048	2	1	TRUE
507	rs7137546	T	A	T	A	0.0142	0.0125	0.4249	0.3989	FALSE	TRUE	TRUE	finn-b-DM_NEUROPATHY	12	577237	0.04	NA	0.755299	Diabetic neuropathy || id:finn-b-DM_NEUROPATHY	Diabetic neuropathy	Diabetic neuropathy || ||	TRUE	igd	NA	NA	NA	NA	NA	NA	NA	460	577237	12	9.70733e-14	0.0019	450243	ebi-a-GCST90000025	Appendicular lean mass || id:ebi-a-GCST90000025	TRUE	reported	igd	9.85454967672e-05	44.3735958280051	2	1	FALSE
508	rs71414738	T	C	T	C	0.015	0.0341	0.1763	0.1391	FALSE	FALSE	FALSE	finn-b-DM_NEUROPATHY	2	127876242	0.0567	NA	0.5478	Diabetic neuropathy || id:finn-b-DM_NEUROPATHY	Diabetic neuropathy	Diabetic neuropathy || ||	TRUE	igd	NA	NA	NA	NA	NA	NA	NA	64	127876242	2	1.00201e-09	0.0025	450243	ebi-a-GCST90000025	Appendicular lean mass || id:ebi-a-GCST90000025	TRUE	reported	igd	6.53482395e-05	29.4243795321203	2	1	TRUE
509	rs7144307	C	T	C	T	-0.0122	0.0428	0.3853	0.4047	FALSE	FALSE	FALSE	finn-b-DM_NEUROPATHY	14	69533837	0.0398	NA	0.2824	Diabetic neuropathy || id:finn-b-DM_NEUROPATHY	Diabetic neuropathy	Diabetic neuropathy || ||	TRUE	igd	NA	NA	NA	NA	NA	NA	NA	535	69533837	14	6.09705e-10	0.002	450243	ebi-a-GCST90000025	Appendicular lean mass || id:ebi-a-GCST90000025	TRUE	reported	igd	7.05036951288e-05	31.7458924012055	2	1	TRUE
510	rs71635721	G	C	G	C	0.0316	0.0196	0.0649	0.04545	FALSE	TRUE	FALSE	finn-b-DM_NEUROPATHY	3	171960170	0.0946	NA	0.836	Diabetic neuropathy || id:finn-b-DM_NEUROPATHY	Diabetic neuropathy	Diabetic neuropathy || ||	TRUE	igd	NA	NA	NA	NA	NA	NA	NA	157	171960170	3	3.46418e-16	0.0039	450243	ebi-a-GCST90000025	Appendicular lean mass || id:ebi-a-GCST90000025	TRUE	reported	igd	0.0001212011985888	54.5763635744998	2	1	TRUE
511	rs7185244	C	T	C	T	-0.0148	-0.0976	0.7759	0.8057	FALSE	FALSE	FALSE	finn-b-DM_NEUROPATHY	16	86546887	0.0495	NA	0.0485199	Diabetic neuropathy || id:finn-b-DM_NEUROPATHY	Diabetic neuropathy	Diabetic neuropathy || ||	TRUE	igd	NA	NA	NA	NA	NA	NA	NA	570	86546887	16	1.39601e-10	0.0023	450243	ebi-a-GCST90000025	Appendicular lean mass || id:ebi-a-GCST90000025	TRUE	reported	igd	7.61729955552e-05	34.2988183355054	2	1	TRUE
512	rs718603	T	C	T	C	0.0131	0.0072	0.2774	0.2689	FALSE	FALSE	FALSE	finn-b-DM_NEUROPATHY	6	2644245	0.0437	NA	0.8694	Diabetic neuropathy || id:finn-b-DM_NEUROPATHY	Diabetic neuropathy	Diabetic neuropathy || ||	TRUE	igd	NA	NA	NA	NA	NA	NA	NA	284	2644245	6	6.67898e-10	0.0021	450243	ebi-a-GCST90000025	Appendicular lean mass || id:ebi-a-GCST90000025	TRUE	reported	igd	6.87981881528e-05	30.97789625524	2	1	TRUE
513	rs7220127	C	T	C	T	-0.0105	0.0274	0.4264	0.4181	FALSE	FALSE	FALSE	finn-b-DM_NEUROPATHY	17	64545922	0.0396	NA	0.4896	Diabetic neuropathy || id:finn-b-DM_NEUROPATHY	Diabetic neuropathy	Diabetic neuropathy || ||	TRUE	igd	NA	NA	NA	NA	NA	NA	NA	600	64545922	17	4.60299e-08	0.0019	450243	ebi-a-GCST90000025	Appendicular lean mass || id:ebi-a-GCST90000025	TRUE	reported	igd	5.393056032e-05	24.2830590080157	2	1	TRUE
514	rs7228151	C	T	C	T	-0.0185	-0.0177	0.206	0.2648	FALSE	FALSE	FALSE	finn-b-DM_NEUROPATHY	18	57181694	0.0443	NA	0.6891	Diabetic neuropathy || id:finn-b-DM_NEUROPATHY	Diabetic neuropathy	Diabetic neuropathy || ||	TRUE	igd	NA	NA	NA	NA	NA	NA	NA	628	57181694	18	3.18933e-15	0.0023	450243	ebi-a-GCST90000025	Appendicular lean mass || id:ebi-a-GCST90000025	TRUE	reported	igd	0.000111959558	50.4144277305235	2	1	TRUE
515	rs7229520	A	G	A	G	-0.0224	0.0116	0.6616	0.6459	FALSE	FALSE	FALSE	finn-b-DM_NEUROPATHY	18	46516468	0.0408	NA	0.776499	Diabetic neuropathy || id:finn-b-DM_NEUROPATHY	Diabetic neuropathy	Diabetic neuropathy || ||	TRUE	igd	NA	NA	NA	NA	NA	NA	NA	627	46516468	18	9.20874e-29	0.002	450243	ebi-a-GCST90000025	Appendicular lean mass || id:ebi-a-GCST90000025	TRUE	reported	igd	0.0002246735167488	101.179961312229	2	1	TRUE
516	rs723149	G	A	G	A	-0.0276	-0.0023	0.5628	0.5544	FALSE	FALSE	FALSE	finn-b-DM_NEUROPATHY	7	46577056	0.0393	NA	0.9531	Diabetic neuropathy || id:finn-b-DM_NEUROPATHY	Diabetic neuropathy	Diabetic neuropathy || ||	TRUE	igd	NA	NA	NA	NA	NA	NA	NA	321	46577056	7	1.43186e-47	0.0019	450243	ebi-a-GCST90000025	Appendicular lean mass || id:ebi-a-GCST90000025	TRUE	reported	igd	0.0003748714808832	168.845805901632	2	1	TRUE
517	rs72656010	C	T	C	T	-0.0668	-0.0421	0.1322	0.1274	FALSE	FALSE	FALSE	finn-b-DM_NEUROPATHY	8	57122215	0.0589	NA	0.475	Diabetic neuropathy || id:finn-b-DM_NEUROPATHY	Diabetic neuropathy	Diabetic neuropathy || ||	TRUE	igd	NA	NA	NA	NA	NA	NA	NA	344	57122215	8	7.31139e-126	0.0028	450243	ebi-a-GCST90000025	Appendicular lean mass || id:ebi-a-GCST90000025	TRUE	reported	igd	0.0010238445469568	461.449244959526	2	1	TRUE
518	rs72657800	C	T	C	T	-0.0219	0.0853	0.0773	0.05797	FALSE	FALSE	FALSE	finn-b-DM_NEUROPATHY	4	90822051	0.0832	NA	0.3054	Diabetic neuropathy || id:finn-b-DM_NEUROPATHY	Diabetic neuropathy	Diabetic neuropathy || ||	TRUE	igd	NA	NA	NA	NA	NA	NA	NA	176	90822051	4	6.39102e-10	0.0035	450243	ebi-a-GCST90000025	Appendicular lean mass || id:ebi-a-GCST90000025	TRUE	reported	igd	6.84160883262e-05	30.8058356388486	2	1	TRUE
519	rs72695791	G	C	G	C	-0.0297	0.0806	0.036	0.02049	FALSE	TRUE	FALSE	finn-b-DM_NEUROPATHY	4	184059452	0.1361	NA	0.5536	Diabetic neuropathy || id:finn-b-DM_NEUROPATHY	Diabetic neuropathy	Diabetic neuropathy || ||	TRUE	igd	NA	NA	NA	NA	NA	NA	NA	188	184059452	4	4.57604e-09	0.0051	450243	ebi-a-GCST90000025	Appendicular lean mass || id:ebi-a-GCST90000025	TRUE	reported	igd	6.122410272e-05	27.5672890152899	2	1	TRUE
520	rs72721979	G	T	G	T	-0.0229	-0.0308	0.143	0.1254	FALSE	FALSE	FALSE	finn-b-DM_NEUROPATHY	8	135827942	0.0591	NA	0.6031	Diabetic neuropathy || id:finn-b-DM_NEUROPATHY	Diabetic neuropathy	Diabetic neuropathy || ||	TRUE	igd	NA	NA	NA	NA	NA	NA	NA	351	135827942	8	2.19887e-17	0.0027	450243	ebi-a-GCST90000025	Appendicular lean mass || id:ebi-a-GCST90000025	TRUE	reported	igd	0.00012853393982	57.8786889744221	2	1	TRUE
521	rs72771070	T	C	T	C	0.015	-0.0032	0.283	0.3341	FALSE	FALSE	FALSE	finn-b-DM_NEUROPATHY	16	19993750	0.0416	NA	0.9391	Diabetic neuropathy || id:finn-b-DM_NEUROPATHY	Diabetic neuropathy	Diabetic neuropathy || ||	TRUE	igd	NA	NA	NA	NA	NA	NA	NA	563	19993750	16	1.29688e-12	0.0021	450243	ebi-a-GCST90000025	Appendicular lean mass || id:ebi-a-GCST90000025	TRUE	reported	igd	9.130995e-05	41.1152374282238	2	1	TRUE
522	rs72801843	A	T	A	T	0.0313	-0.0583	0.3015	0.2582	FALSE	TRUE	FALSE	finn-b-DM_NEUROPATHY	16	53516824	0.0445	NA	0.1896	Diabetic neuropathy || id:finn-b-DM_NEUROPATHY	Diabetic neuropathy	Diabetic neuropathy || ||	TRUE	igd	TRUE	rs72801843	rs72801853	A	T	G	A	565	53508802	16	8.82673e-52	0.0021	450243	ebi-a-GCST90000025	Appendicular lean mass || id:ebi-a-GCST90000025	TRUE	reported	igd	0.000412641019395	185.864600571674	2	1	TRUE
523	rs72809820	T	C	T	C	-0.0111	0.0235	0.324	0.4528	FALSE	FALSE	FALSE	finn-b-DM_NEUROPATHY	2	97360079	0.0393	NA	0.550399	Diabetic neuropathy || id:finn-b-DM_NEUROPATHY	Diabetic neuropathy	Diabetic neuropathy || ||	TRUE	igd	NA	NA	NA	NA	NA	NA	NA	105	97360079	2	3.133e-08	0.002	450243	ebi-a-GCST90000025	Appendicular lean mass || id:ebi-a-GCST90000025	TRUE	reported	igd	5.397189408e-05	24.3016711696956	2	1	TRUE
524	rs72829852	T	C	T	C	0.0309	-0.0741	0.0621	0.06685	FALSE	FALSE	FALSE	finn-b-DM_NEUROPATHY	17	46633974	0.0778	NA	0.341	Diabetic neuropathy || id:finn-b-DM_NEUROPATHY	Diabetic neuropathy	Diabetic neuropathy || ||	TRUE	igd	NA	NA	NA	NA	NA	NA	NA	611	46633974	17	3.74024e-15	0.0039	450243	ebi-a-GCST90000025	Appendicular lean mass || id:ebi-a-GCST90000025	TRUE	reported	igd	0.0001112231243358	50.0827810874629	2	1	TRUE
525	rs72841270	G	T	G	T	0.0294	-0.0698	0.1354	0.1416	FALSE	FALSE	FALSE	finn-b-DM_NEUROPATHY	10	104642237	0.0562	NA	0.2142	Diabetic neuropathy || id:finn-b-DM_NEUROPATHY	Diabetic neuropathy	Diabetic neuropathy || ||	TRUE	igd	NA	NA	NA	NA	NA	NA	NA	394	104642237	10	2.25216e-26	0.0028	450243	ebi-a-GCST90000025	Appendicular lean mass || id:ebi-a-GCST90000025	TRUE	reported	igd	0.0002023757876448	91.1363207896853	2	1	TRUE
526	rs7286917	G	A	G	A	0.0171	-0.0111	0.7461	0.7392	FALSE	FALSE	FALSE	finn-b-DM_NEUROPATHY	22	39860868	0.0447	NA	0.8038	Diabetic neuropathy || id:finn-b-DM_NEUROPATHY	Diabetic neuropathy	Diabetic neuropathy || ||	TRUE	igd	NA	NA	NA	NA	NA	NA	NA	683	39860868	22	5.18442e-14	0.0023	450243	ebi-a-GCST90000025	Appendicular lean mass || id:ebi-a-GCST90000025	TRUE	reported	igd	0.0001107852538878	49.8855900834597	2	1	TRUE
527	rs73006226	A	C	A	C	-0.0182	0.0413	0.1267	0.2108	FALSE	FALSE	FALSE	finn-b-DM_NEUROPATHY	11	108072728	0.0479	NA	0.3881	Diabetic neuropathy || id:finn-b-DM_NEUROPATHY	Diabetic neuropathy	Diabetic neuropathy || ||	TRUE	igd	NA	NA	NA	NA	NA	NA	NA	438	108072728	11	2.22998e-10	0.0029	450243	ebi-a-GCST90000025	Appendicular lean mass || id:ebi-a-GCST90000025	TRUE	reported	igd	7.33014974328e-05	33.0057588771909	2	1	TRUE
528	rs7301341	C	T	C	T	-0.0255	-0.0702	0.3268	0.3419	FALSE	FALSE	FALSE	finn-b-DM_NEUROPATHY	12	94083105	0.0412	NA	0.0888505	Diabetic neuropathy || id:finn-b-DM_NEUROPATHY	Diabetic neuropathy	Diabetic neuropathy || ||	TRUE	igd	NA	NA	NA	NA	NA	NA	NA	494	94083105	12	9.2747e-37	0.002	450243	ebi-a-GCST90000025	Appendicular lean mass || id:ebi-a-GCST90000025	TRUE	reported	igd	0.00028611228888	128.856350442982	2	1	TRUE
529	rs73052033	C	T	C	T	-0.0151	-0.0788	0.1851	0.1623	FALSE	FALSE	FALSE	finn-b-DM_NEUROPATHY	3	185828465	0.0528	NA	0.1356	Diabetic neuropathy || id:finn-b-DM_NEUROPATHY	Diabetic neuropathy	Diabetic neuropathy || ||	TRUE	igd	NA	NA	NA	NA	NA	NA	NA	138	185828465	3	4.79005e-10	0.0024	450243	ebi-a-GCST90000025	Appendicular lean mass || id:ebi-a-GCST90000025	TRUE	reported	igd	6.87851401998e-05	30.9720207234859	2	1	TRUE
530	rs73125634	T	G	T	G	-0.0195	-0.0565	0.2782	0.3569	FALSE	FALSE	FALSE	finn-b-DM_NEUROPATHY	20	20069826	0.0409	NA	0.1674	Diabetic neuropathy || id:finn-b-DM_NEUROPATHY	Diabetic neuropathy	Diabetic neuropathy || ||	TRUE	igd	NA	NA	NA	NA	NA	NA	NA	654	20069826	20	5.11446e-20	0.0021	450243	ebi-a-GCST90000025	Appendicular lean mass || id:ebi-a-GCST90000025	TRUE	reported	igd	0.00015271201998	68.7677142443668	2	1	TRUE
531	rs73197345	A	T	A	T	0.0211	0.0512	0.1367	0.1348	FALSE	TRUE	FALSE	finn-b-DM_NEUROPATHY	21	36770189	0.0573	NA	0.3716	Diabetic neuropathy || id:finn-b-DM_NEUROPATHY	Diabetic neuropathy	Diabetic neuropathy || ||	TRUE	igd	TRUE	rs73197345	rs73197346	A	T	C	T	674	36770120	21	3.54568e-14	0.0028	450243	ebi-a-GCST90000025	Appendicular lean mass || id:ebi-a-GCST90000025	TRUE	reported	igd	0.0001050812334062	47.3168517231809	2	1	TRUE
532	rs7320878	A	G	A	G	-0.015	-0.0668	0.6034	0.5044	FALSE	FALSE	FALSE	finn-b-DM_NEUROPATHY	13	91994132	0.0393	NA	0.0890697	Diabetic neuropathy || id:finn-b-DM_NEUROPATHY	Diabetic neuropathy	Diabetic neuropathy || ||	TRUE	igd	NA	NA	NA	NA	NA	NA	NA	501	91994132	13	1.344e-14	0.0019	450243	ebi-a-GCST90000025	Appendicular lean mass || id:ebi-a-GCST90000025	TRUE	reported	igd	0.000107688798	48.4911340522577	2	1	TRUE
533	rs7321635	C	A	C	A	-0.0132	0.0172	0.6465	0.6022	FALSE	FALSE	FALSE	finn-b-DM_NEUROPATHY	13	21472055	0.0398	NA	0.666099	Diabetic neuropathy || id:finn-b-DM_NEUROPATHY	Diabetic neuropathy	Diabetic neuropathy || ||	TRUE	igd	NA	NA	NA	NA	NA	NA	NA	495	21472055	13	2.5781e-11	0.002	450243	ebi-a-GCST90000025	Appendicular lean mass || id:ebi-a-GCST90000025	TRUE	reported	igd	7.964083512e-05	35.8604251994746	2	1	TRUE
534	rs7328187	G	T	G	T	0.0116	0.0685	0.4976	0.402	FALSE	FALSE	FALSE	finn-b-DM_NEUROPATHY	13	74189974	0.0398	NA	0.0856998	Diabetic neuropathy || id:finn-b-DM_NEUROPATHY	Diabetic neuropathy	Diabetic neuropathy || ||	TRUE	igd	NA	NA	NA	NA	NA	NA	NA	500	74189974	13	1.185e-09	0.0019	450243	ebi-a-GCST90000025	Appendicular lean mass || id:ebi-a-GCST90000025	TRUE	reported	igd	6.72784498688e-05	30.2935546507763	2	1	TRUE
535	rs73384223	C	T	C	T	-0.0205	-0.0232	0.1967	0.1908	FALSE	FALSE	FALSE	finn-b-DM_NEUROPATHY	9	3869315	0.0495	NA	0.64	Diabetic neuropathy || id:finn-b-DM_NEUROPATHY	Diabetic neuropathy	Diabetic neuropathy || ||	TRUE	igd	NA	NA	NA	NA	NA	NA	NA	371	3869315	9	1.2659e-17	0.0024	450243	ebi-a-GCST90000025	Appendicular lean mass || id:ebi-a-GCST90000025	TRUE	reported	igd	0.000132806656955	59.8029442631798	2	1	TRUE
536	rs73413540	T	C	T	C	-0.0124	0.0186	0.2248	0.1663	FALSE	FALSE	FALSE	finn-b-DM_NEUROPATHY	11	3090976	0.0527	NA	0.723901	Diabetic neuropathy || id:finn-b-DM_NEUROPATHY	Diabetic neuropathy	Diabetic neuropathy || ||	TRUE	igd	NA	NA	NA	NA	NA	NA	NA	427	3090976	11	4.42099e-08	0.0023	450243	ebi-a-GCST90000025	Appendicular lean mass || id:ebi-a-GCST90000025	TRUE	reported	igd	5.35899604992e-05	24.1296905142818	2	1	TRUE
537	rs7367519	C	T	C	T	0.0164	-0.0124	0.6846	0.7811	FALSE	FALSE	FALSE	finn-b-DM_NEUROPATHY	1	204479176	0.047	NA	0.7925	Diabetic neuropathy || id:finn-b-DM_NEUROPATHY	Diabetic neuropathy	Diabetic neuropathy || ||	TRUE	igd	NA	NA	NA	NA	NA	NA	NA	20	204479176	1	4.68058e-16	0.002	450243	ebi-a-GCST90000025	Appendicular lean mass || id:ebi-a-GCST90000025	TRUE	reported	igd	0.0001161492140928	52.3012130471479	2	1	TRUE
538	rs73696333	G	C	G	C	0.0191	-0.0408	0.2012	0.1902	FALSE	TRUE	FALSE	finn-b-DM_NEUROPATHY	7	46669400	0.0502	NA	0.4166	Diabetic neuropathy || id:finn-b-DM_NEUROPATHY	Diabetic neuropathy	Diabetic neuropathy || ||	TRUE	igd	NA	NA	NA	NA	NA	NA	NA	298	46669400	7	3.19669e-15	0.0024	450243	ebi-a-GCST90000025	Appendicular lean mass || id:ebi-a-GCST90000025	TRUE	reported	igd	0.0001172634757472	52.8030164491338	2	1	TRUE
539	rs73856768	C	T	C	T	-0.0247	-0.2361	0.0805	0.05194	FALSE	FALSE	FALSE	finn-b-DM_NEUROPATHY	4	157788804	0.0889	NA	0.00791006	Diabetic neuropathy || id:finn-b-DM_NEUROPATHY	Diabetic neuropathy	Diabetic neuropathy || ||	TRUE	igd	NA	NA	NA	NA	NA	NA	NA	196	157788804	4	1.55418e-12	0.0035	450243	ebi-a-GCST90000025	Appendicular lean mass || id:ebi-a-GCST90000025	TRUE	reported	igd	9.0317418555e-05	40.6682779014989	2	1	TRUE
540	rs7418410	T	C	T	C	0.0155	-0.0373	0.4089	0.3773	FALSE	FALSE	FALSE	finn-b-DM_NEUROPATHY	1	10236402	0.0401	NA	0.3529	Diabetic neuropathy || id:finn-b-DM_NEUROPATHY	Diabetic neuropathy	Diabetic neuropathy || ||	TRUE	igd	NA	NA	NA	NA	NA	NA	NA	22	10236402	1	5.63638e-16	0.0019	450243	ebi-a-GCST90000025	Appendicular lean mass || id:ebi-a-GCST90000025	TRUE	reported	igd	0.000116137229595	52.2958158812582	2	1	TRUE
541	rs74379684	T	C	T	C	-0.0272	0.0742	0.0751	0.08836	FALSE	FALSE	FALSE	finn-b-DM_NEUROPATHY	15	94050205	0.069	NA	0.282	Diabetic neuropathy || id:finn-b-DM_NEUROPATHY	Diabetic neuropathy	Diabetic neuropathy || ||	TRUE	igd	NA	NA	NA	NA	NA	NA	NA	542	94050205	15	4.39137e-14	0.0036	450243	ebi-a-GCST90000025	Appendicular lean mass || id:ebi-a-GCST90000025	TRUE	reported	igd	0.0001027785580032	46.2798773129736	2	1	TRUE
542	rs74458759	G	C	G	C	0.0171	-0.0101	0.2886	0.3883	FALSE	TRUE	FALSE	finn-b-DM_NEUROPATHY	9	136941042	0.0402	NA	0.8015	Diabetic neuropathy || id:finn-b-DM_NEUROPATHY	Diabetic neuropathy	Diabetic neuropathy || ||	TRUE	igd	TRUE	rs74458759	rs138047589	G	C	T	C	381	136940614	9	3.12033e-15	0.0022	450243	ebi-a-GCST90000025	Appendicular lean mass || id:ebi-a-GCST90000025	TRUE	reported	igd	0.0001200694175928	54.0666663995457	2	1	TRUE
543	rs74494415	T	C	T	C	-0.0417	-0.1327	0.0398	0.07594	FALSE	FALSE	FALSE	finn-b-DM_NEUROPATHY	18	74972138	0.0754	NA	0.0786901	Diabetic neuropathy || id:finn-b-DM_NEUROPATHY	Diabetic neuropathy	Diabetic neuropathy || ||	TRUE	igd	NA	NA	NA	NA	NA	NA	NA	617	74972138	18	1.8218e-17	0.0049	450243	ebi-a-GCST90000025	Appendicular lean mass || id:ebi-a-GCST90000025	TRUE	reported	igd	0.0001329067013688	59.8480003312974	2	1	TRUE
544	rs7485647	A	G	A	G	-0.0261	-0.0427	0.844	0.7443	FALSE	FALSE	FALSE	finn-b-DM_NEUROPATHY	12	131631133	0.045	NA	0.3427	Diabetic neuropathy || id:finn-b-DM_NEUROPATHY	Diabetic neuropathy	Diabetic neuropathy || ||	TRUE	igd	NA	NA	NA	NA	NA	NA	NA	467	131631133	12	1.04496e-23	0.0026	450243	ebi-a-GCST90000025	Appendicular lean mass || id:ebi-a-GCST90000025	TRUE	reported	igd	0.00017938166688	80.7794714339536	2	1	TRUE
545	rs75022676	A	G	A	G	-0.0163	0.0887	0.2079	0.2647	FALSE	FALSE	FALSE	finn-b-DM_NEUROPATHY	2	60293216	0.0448	NA	0.0477804	Diabetic neuropathy || id:finn-b-DM_NEUROPATHY	Diabetic neuropathy	Diabetic neuropathy || ||	TRUE	igd	NA	NA	NA	NA	NA	NA	NA	76	60293216	2	2.84315e-12	0.0023	450243	ebi-a-GCST90000025	Appendicular lean mass || id:ebi-a-GCST90000025	TRUE	reported	igd	8.75063777742e-05	39.4024069973455	2	1	TRUE
546	rs7522400	G	A	G	A	0.0129	-0.0534	0.7683	0.7181	FALSE	FALSE	FALSE	finn-b-DM_NEUROPATHY	1	36613380	0.0432	NA	0.2165	Diabetic neuropathy || id:finn-b-DM_NEUROPATHY	Diabetic neuropathy	Diabetic neuropathy || ||	TRUE	igd	NA	NA	NA	NA	NA	NA	NA	13	36613380	1	5.62497e-09	0.0022	450243	ebi-a-GCST90000025	Appendicular lean mass || id:ebi-a-GCST90000025	TRUE	reported	igd	5.92469889102e-05	26.6770040660814	2	1	TRUE
547	rs7543202	G	A	G	A	0.0129	0.0696	0.6229	0.6236	FALSE	FALSE	FALSE	finn-b-DM_NEUROPATHY	1	73872885	0.0405	NA	0.0858598	Diabetic neuropathy || id:finn-b-DM_NEUROPATHY	Diabetic neuropathy	Diabetic neuropathy || ||	TRUE	igd	NA	NA	NA	NA	NA	NA	NA	16	73872885	1	2.86484e-11	0.0019	450243	ebi-a-GCST90000025	Appendicular lean mass || id:ebi-a-GCST90000025	TRUE	reported	igd	7.81779502638e-05	35.2016704991691	2	1	TRUE
548	rs7543202	G	A	A	T	0.0129	0.0278	0.6229	0.004808	TRUE	FALSE	FALSE	finn-b-DM_NEUROPATHY	1	73872885	0.2904	NA	0.9237	Diabetic neuropathy || id:finn-b-DM_NEUROPATHY	Diabetic neuropathy	Diabetic neuropathy || ||	TRUE	igd	NA	NA	NA	NA	NA	NA	NA	16	73872885	1	2.86484e-11	0.0019	450243	ebi-a-GCST90000025	Appendicular lean mass || id:ebi-a-GCST90000025	TRUE	reported	igd	7.81779502638e-05	35.2016704991691	2	2	FALSE
549	rs75508358	T	C	T	C	0.0266	-0.0242	0.0457	0.03959	FALSE	FALSE	FALSE	finn-b-DM_NEUROPATHY	9	96956563	0.0994	NA	0.8079	Diabetic neuropathy || id:finn-b-DM_NEUROPATHY	Diabetic neuropathy	Diabetic neuropathy || ||	TRUE	igd	TRUE	rs75508358	rs113346517	T	C	T	C	364	96926382	9	4.29003e-09	0.0045	450243	ebi-a-GCST90000025	Appendicular lean mass || id:ebi-a-GCST90000025	TRUE	reported	igd	6.17155200312e-05	27.7885724405666	2	1	TRUE
550	rs7563362	G	A	G	A	0.0352	0.0441	0.8566	0.8544	FALSE	FALSE	FALSE	finn-b-DM_NEUROPATHY	2	620297	0.0552	NA	0.4241	Diabetic neuropathy || id:finn-b-DM_NEUROPATHY	Diabetic neuropathy	Diabetic neuropathy || ||	TRUE	igd	NA	NA	NA	NA	NA	NA	NA	97	620297	2	3.27115e-39	0.0027	450243	ebi-a-GCST90000025	Appendicular lean mass || id:ebi-a-GCST90000025	TRUE	reported	igd	0.0003043985252352	137.094427742044	2	1	TRUE
551	rs7570235	C	T	C	T	-0.0168	0.0153	0.5911	0.6176	FALSE	FALSE	FALSE	finn-b-DM_NEUROPATHY	2	242491353	0.0404	NA	0.705	Diabetic neuropathy || id:finn-b-DM_NEUROPATHY	Diabetic neuropathy	Diabetic neuropathy || ||	TRUE	igd	NA	NA	NA	NA	NA	NA	NA	96	242491353	2	2.08305e-18	0.0019	450243	ebi-a-GCST90000025	Appendicular lean mass || id:ebi-a-GCST90000025	TRUE	reported	igd	0.0001364352619392	61.4371309618229	2	1	TRUE
552	rs75702986	A	G	A	G	-0.0163	0.0233	0.1861	0.2065	FALSE	FALSE	FALSE	finn-b-DM_NEUROPATHY	19	35566151	0.0486	NA	0.6323	Diabetic neuropathy || id:finn-b-DM_NEUROPATHY	Diabetic neuropathy	Diabetic neuropathy || ||	TRUE	igd	NA	NA	NA	NA	NA	NA	NA	645	35566151	19	3.14196e-11	0.0025	450243	ebi-a-GCST90000025	Appendicular lean mass || id:ebi-a-GCST90000025	TRUE	reported	igd	8.04864228702e-05	36.2412044444079	2	1	TRUE
553	rs757834	C	T	C	T	0.0256	0.0295	0.1856	0.1792	FALSE	FALSE	FALSE	finn-b-DM_NEUROPATHY	7	139717200	0.0511	NA	0.5633	Diabetic neuropathy || id:finn-b-DM_NEUROPATHY	Diabetic neuropathy	Diabetic neuropathy || ||	TRUE	igd	NA	NA	NA	NA	NA	NA	NA	305	139717200	7	1.24796e-25	0.0024	450243	ebi-a-GCST90000025	Appendicular lean mass || id:ebi-a-GCST90000025	TRUE	reported	igd	0.0001981187883008	89.2188772992046	2	1	TRUE
554	rs7598430	T	C	T	C	-0.016	0.0191	0.5046	0.4353	FALSE	FALSE	FALSE	finn-b-DM_NEUROPATHY	2	219193963	0.0396	NA	0.628699	Diabetic neuropathy || id:finn-b-DM_NEUROPATHY	Diabetic neuropathy	Diabetic neuropathy || ||	TRUE	igd	NA	NA	NA	NA	NA	NA	NA	80	219193963	2	1.37088e-17	0.0019	450243	ebi-a-GCST90000025	Appendicular lean mass || id:ebi-a-GCST90000025	TRUE	reported	igd	0.00012798916608	57.633346568991	2	1	TRUE
555	rs7610055	A	G	A	G	-0.0373	-0.0592	0.1207	0.1699	FALSE	FALSE	FALSE	finn-b-DM_NEUROPATHY	3	12388409	0.0522	NA	0.257	Diabetic neuropathy || id:finn-b-DM_NEUROPATHY	Diabetic neuropathy	Diabetic neuropathy || ||	TRUE	igd	NA	NA	NA	NA	NA	NA	NA	159	12388409	3	3.55304e-38	0.0029	450243	ebi-a-GCST90000025	Appendicular lean mass || id:ebi-a-GCST90000025	TRUE	reported	igd	0.0002953194170958	133.004188392017	2	1	TRUE
556	rs7633464	A	G	A	G	0.0175	0.0221	0.4786	0.4834	FALSE	FALSE	FALSE	finn-b-DM_NEUROPATHY	3	98715823	0.0391	NA	0.5714	Diabetic neuropathy || id:finn-b-DM_NEUROPATHY	Diabetic neuropathy	Diabetic neuropathy || ||	TRUE	igd	NA	NA	NA	NA	NA	NA	NA	147	98715823	3	1.27497e-20	0.0019	450243	ebi-a-GCST90000025	Appendicular lean mass || id:ebi-a-GCST90000025	TRUE	reported	igd	0.0001528444995	68.8273801858559	2	1	TRUE
557	rs76364830	A	G	A	G	-0.0471	-0.0635	0.0634	0.03597	FALSE	FALSE	FALSE	finn-b-DM_NEUROPATHY	8	13372120	0.1045	NA	0.5432	Diabetic neuropathy || id:finn-b-DM_NEUROPATHY	Diabetic neuropathy	Diabetic neuropathy || ||	TRUE	igd	NA	NA	NA	NA	NA	NA	NA	330	13372120	8	2.70271e-33	0.0039	450243	ebi-a-GCST90000025	Appendicular lean mass || id:ebi-a-GCST90000025	TRUE	reported	igd	0.0002634603238008	118.651899716315	2	1	TRUE
558	rs76517946	A	C	A	C	-0.0368	0.037	0.0814	0.06349	FALSE	FALSE	FALSE	finn-b-DM_NEUROPATHY	2	68354936	0.08	NA	0.643501	Diabetic neuropathy || id:finn-b-DM_NEUROPATHY	Diabetic neuropathy	Diabetic neuropathy || ||	TRUE	igd	NA	NA	NA	NA	NA	NA	NA	60	68354936	2	1.69395e-26	0.0035	450243	ebi-a-GCST90000025	Appendicular lean mass || id:ebi-a-GCST90000025	TRUE	reported	igd	0.0002025239918592	91.2030754295839	2	1	TRUE
559	rs7679276	G	A	G	A	-0.033	0.0016	0.9544	0.9855	FALSE	FALSE	FALSE	finn-b-DM_NEUROPATHY	4	146860186	0.1701	NA	0.9925	Diabetic neuropathy || id:finn-b-DM_NEUROPATHY	Diabetic neuropathy	Diabetic neuropathy || ||	TRUE	igd	NA	NA	NA	NA	NA	NA	NA	202	146860186	4	5.92652e-12	0.0048	450243	ebi-a-GCST90000025	Appendicular lean mass || id:ebi-a-GCST90000025	TRUE	reported	igd	9.478795392e-05	42.6814688499973	2	1	TRUE
560	rs7689420	C	T	C	T	0.0466	0.0479	0.8312	0.8336	FALSE	FALSE	FALSE	finn-b-DM_NEUROPATHY	4	145568352	0.0525	NA	0.3612	Diabetic neuropathy || id:finn-b-DM_NEUROPATHY	Diabetic neuropathy	Diabetic neuropathy || ||	TRUE	igd	NA	NA	NA	NA	NA	NA	NA	194	145568352	4	1.49589e-76	0.0025	450243	ebi-a-GCST90000025	Appendicular lean mass || id:ebi-a-GCST90000025	TRUE	reported	igd	0.0006093682268672	274.529849600588	2	1	TRUE
561	rs76895963	G	T	G	T	0.1639	-0.1592	0.0207	0.03136	FALSE	FALSE	FALSE	finn-b-DM_NEUROPATHY	12	4384844	0.117	NA	0.1736	Diabetic neuropathy || id:finn-b-DM_NEUROPATHY	Diabetic neuropathy	Diabetic neuropathy || ||	TRUE	igd	NA	NA	NA	NA	NA	NA	NA	480	4384844	12	8.22243e-112	0.0073	450243	ebi-a-GCST90000025	Appendicular lean mass || id:ebi-a-GCST90000025	TRUE	reported	igd	0.0010891156602942	490.899169980172	2	1	TRUE
562	rs7701233	C	T	C	T	-0.0179	0.0242	0.4283	0.4815	FALSE	FALSE	FALSE	finn-b-DM_NEUROPATHY	5	171218388	0.0391	NA	0.535601	Diabetic neuropathy || id:finn-b-DM_NEUROPATHY	Diabetic neuropathy	Diabetic neuropathy || ||	TRUE	igd	NA	NA	NA	NA	NA	NA	NA	246	171218388	5	5.12035e-21	0.0019	450243	ebi-a-GCST90000025	Appendicular lean mass || id:ebi-a-GCST90000025	TRUE	reported	igd	0.0001569106148702	70.6586792465802	2	1	TRUE
563	rs772222	G	A	G	A	0.0121	-0.0101	0.2651	0.2344	FALSE	FALSE	FALSE	finn-b-DM_NEUROPATHY	12	52356892	0.046	NA	0.8252	Diabetic neuropathy || id:finn-b-DM_NEUROPATHY	Diabetic neuropathy	Diabetic neuropathy || ||	TRUE	igd	NA	NA	NA	NA	NA	NA	NA	454	52356892	12	1.55199e-08	0.0021	450243	ebi-a-GCST90000025	Appendicular lean mass || id:ebi-a-GCST90000025	TRUE	reported	igd	5.70477751118e-05	25.6867126839205	2	1	TRUE
564	rs7731023	G	A	G	A	0.0166	0.0081	0.5749	0.639	FALSE	FALSE	FALSE	finn-b-DM_NEUROPATHY	5	36181627	0.0407	NA	0.8431	Diabetic neuropathy || id:finn-b-DM_NEUROPATHY	Diabetic neuropathy	Diabetic neuropathy || ||	TRUE	igd	NA	NA	NA	NA	NA	NA	NA	235	36181627	5	3.48177e-18	0.0019	450243	ebi-a-GCST90000025	Appendicular lean mass || id:ebi-a-GCST90000025	TRUE	reported	igd	0.0001346882112888	60.6503238225104	2	1	TRUE
565	rs7735891	T	C	T	C	0.0259	-0.0171	0.4629	0.3093	FALSE	FALSE	FALSE	finn-b-DM_NEUROPATHY	5	131597005	0.0424	NA	0.6872	Diabetic neuropathy || id:finn-b-DM_NEUROPATHY	Diabetic neuropathy	Diabetic neuropathy || ||	TRUE	igd	NA	NA	NA	NA	NA	NA	NA	211	131597005	5	1.13999e-42	0.0019	450243	ebi-a-GCST90000025	Appendicular lean mass || id:ebi-a-GCST90000025	TRUE	reported	igd	0.0003335583808158	150.231770002836	2	1	TRUE
566	rs77364196	A	G	A	G	-0.033	0.0309	0.053	0.0561	FALSE	FALSE	FALSE	finn-b-DM_NEUROPATHY	16	88353016	0.0857	NA	0.718399	Diabetic neuropathy || id:finn-b-DM_NEUROPATHY	Diabetic neuropathy	Diabetic neuropathy || ||	TRUE	igd	NA	NA	NA	NA	NA	NA	NA	577	88353016	16	8.34834e-15	0.0043	450243	ebi-a-GCST90000025	Appendicular lean mass || id:ebi-a-GCST90000025	TRUE	reported	igd	0.000109315998	49.2239252180287	2	1	TRUE
567	rs77447813	C	G	C	G	0.0224	0.1317	0.087	0.07076	FALSE	TRUE	FALSE	finn-b-DM_NEUROPATHY	20	50827041	0.077	NA	0.0873494	Diabetic neuropathy || id:finn-b-DM_NEUROPATHY	Diabetic neuropathy	Diabetic neuropathy || ||	TRUE	igd	NA	NA	NA	NA	NA	NA	NA	659	50827041	20	3.20775e-11	0.0034	450243	ebi-a-GCST90000025	Appendicular lean mass || id:ebi-a-GCST90000025	TRUE	reported	igd	7.971059712e-05	35.8918399178975	2	1	TRUE
568	rs7768382	C	T	C	T	-0.0201	0.0086	0.4771	0.5036	FALSE	FALSE	FALSE	finn-b-DM_NEUROPATHY	6	166341870	0.0391	NA	0.8263	Diabetic neuropathy || id:finn-b-DM_NEUROPATHY	Diabetic neuropathy	Diabetic neuropathy || ||	TRUE	igd	NA	NA	NA	NA	NA	NA	NA	261	166341870	6	1.57109e-26	0.0019	450243	ebi-a-GCST90000025	Appendicular lean mass || id:ebi-a-GCST90000025	TRUE	reported	igd	0.0002015812662318	90.7784501243945	2	1	TRUE
569	rs7768973	A	T	A	T	-0.024	-0.0644	0.411	0.4693	FALSE	TRUE	TRUE	finn-b-DM_NEUROPATHY	6	109745325	0.0391	NA	0.0995589	Diabetic neuropathy || id:finn-b-DM_NEUROPATHY	Diabetic neuropathy	Diabetic neuropathy || ||	TRUE	igd	NA	NA	NA	NA	NA	NA	NA	274	109745325	6	5.43751e-36	0.0019	450243	ebi-a-GCST90000025	Appendicular lean mass || id:ebi-a-GCST90000025	TRUE	reported	igd	0.000278875008	125.595988059103	2	1	FALSE
570	rs77809369	T	C	T	C	0.0237	0.0453	0.0642	0.04361	FALSE	FALSE	FALSE	finn-b-DM_NEUROPATHY	16	9052448	0.0957	NA	0.6363	Diabetic neuropathy || id:finn-b-DM_NEUROPATHY	Diabetic neuropathy	Diabetic neuropathy || ||	TRUE	igd	NA	NA	NA	NA	NA	NA	NA	583	9052448	16	9.8349e-10	0.0039	450243	ebi-a-GCST90000025	Appendicular lean mass || id:ebi-a-GCST90000025	TRUE	reported	igd	6.74908280568e-05	30.389188906645	2	1	TRUE
571	rs78000963	A	G	A	G	0.0169	-0.1908	0.1043	0.06558	FALSE	FALSE	FALSE	finn-b-DM_NEUROPATHY	6	30502802	0.0771	NA	0.0133101	Diabetic neuropathy || id:finn-b-DM_NEUROPATHY	Diabetic neuropathy	Diabetic neuropathy || ||	TRUE	igd	NA	NA	NA	NA	NA	NA	NA	251	30502802	6	4.38702e-08	0.0031	450243	ebi-a-GCST90000025	Appendicular lean mass || id:ebi-a-GCST90000025	TRUE	reported	igd	5.33642349422e-05	24.0280487430494	2	1	TRUE
572	rs78051210	C	T	C	T	0.0263	0.1616	0.0771	0.04473	FALSE	FALSE	FALSE	finn-b-DM_NEUROPATHY	6	131379491	0.0944	NA	0.0867801	Diabetic neuropathy || id:finn-b-DM_NEUROPATHY	Diabetic neuropathy	Diabetic neuropathy || ||	TRUE	igd	NA	NA	NA	NA	NA	NA	NA	275	131379491	6	1.63493e-13	0.0036	450243	ebi-a-GCST90000025	Appendicular lean mass || id:ebi-a-GCST90000025	TRUE	reported	igd	9.84352200942e-05	44.3239349667266	2	1	TRUE
573	rs7816345	T	C	T	C	0.0255	0.0563	0.1682	0.1401	FALSE	FALSE	FALSE	finn-b-DM_NEUROPATHY	8	36846109	0.0561	NA	0.3157	Diabetic neuropathy || id:finn-b-DM_NEUROPATHY	Diabetic neuropathy	Diabetic neuropathy || ||	TRUE	igd	NA	NA	NA	NA	NA	NA	NA	342	36846109	8	6.22444e-24	0.0025	450243	ebi-a-GCST90000025	Appendicular lean mass || id:ebi-a-GCST90000025	TRUE	reported	igd	0.00018195134238	81.9368628667026	2	1	TRUE
574	rs781669	T	C	T	C	0.0164	0.0331	0.5236	0.5647	FALSE	FALSE	FALSE	finn-b-DM_NEUROPATHY	4	57819794	0.0395	NA	0.402	Diabetic neuropathy || id:finn-b-DM_NEUROPATHY	Diabetic neuropathy	Diabetic neuropathy || ||	TRUE	igd	NA	NA	NA	NA	NA	NA	NA	171	57819794	4	3.14123e-18	0.0019	450243	ebi-a-GCST90000025	Appendicular lean mass || id:ebi-a-GCST90000025	TRUE	reported	igd	0.0001341804000768	60.4216249087821	2	1	TRUE
575	rs7826059	C	T	C	T	0.0114	-0.0744	0.6421	0.6709	FALSE	FALSE	FALSE	finn-b-DM_NEUROPATHY	8	22512068	0.0415	NA	0.0727696	Diabetic neuropathy || id:finn-b-DM_NEUROPATHY	Diabetic neuropathy	Diabetic neuropathy || ||	TRUE	igd	NA	NA	NA	NA	NA	NA	NA	331	22512068	8	7.61395e-09	0.002	450243	ebi-a-GCST90000025	Appendicular lean mass || id:ebi-a-GCST90000025	TRUE	reported	igd	5.97315887928e-05	26.8952167636873	2	1	TRUE
576	rs7828086	C	T	C	T	0.0135	0.0272	0.2391	0.2907	FALSE	FALSE	FALSE	finn-b-DM_NEUROPATHY	8	120843775	0.0431	NA	0.5284	Diabetic neuropathy || id:finn-b-DM_NEUROPATHY	Diabetic neuropathy	Diabetic neuropathy || ||	TRUE	igd	NA	NA	NA	NA	NA	NA	NA	345	120843775	8	1.11099e-09	0.0022	450243	ebi-a-GCST90000025	Appendicular lean mass || id:ebi-a-GCST90000025	TRUE	reported	igd	6.6313918755e-05	29.8592251764024	2	1	TRUE
577	rs78378222	G	T	G	T	0.138	-0.0846	0.0123	0.01733	FALSE	FALSE	FALSE	finn-b-DM_NEUROPATHY	17	7571752	0.1526	NA	0.579399	Diabetic neuropathy || id:finn-b-DM_NEUROPATHY	Diabetic neuropathy	Diabetic neuropathy || ||	TRUE	igd	NA	NA	NA	NA	NA	NA	NA	597	7571752	17	4.5144e-56	0.0087	450243	ebi-a-GCST90000025	Appendicular lean mass || id:ebi-a-GCST90000025	TRUE	reported	igd	0.00046272006648	208.431991116808	2	1	TRUE
578	rs78457529	T	C	T	C	-0.0904	0.0283	0.0117	0.01747	FALSE	FALSE	FALSE	finn-b-DM_NEUROPATHY	16	24950880	0.1481	NA	0.8486	Diabetic neuropathy || id:finn-b-DM_NEUROPATHY	Diabetic neuropathy	Diabetic neuropathy || ||	TRUE	igd	NA	NA	NA	NA	NA	NA	NA	580	24950880	16	1.22096e-24	0.0088	450243	ebi-a-GCST90000025	Appendicular lean mass || id:ebi-a-GCST90000025	TRUE	reported	igd	0.0001889911700352	85.1076579836798	2	1	TRUE
579	rs78525785	T	C	T	C	-0.0169	-0.0752	0.62	0.6028	FALSE	FALSE	FALSE	finn-b-DM_NEUROPATHY	13	111038803	0.04	NA	0.0599101	Diabetic neuropathy || id:finn-b-DM_NEUROPATHY	Diabetic neuropathy	Diabetic neuropathy || ||	TRUE	igd	TRUE	rs78525785	rs9521739	C	T	G	A	504	111038331	13	9.81296e-18	0.002	450243	ebi-a-GCST90000025	Appendicular lean mass || id:ebi-a-GCST90000025	TRUE	reported	igd	0.000134579432	60.6013337361846	2	1	TRUE
580	rs7858712	G	A	G	A	0.0347	0.0243	0.9144	0.9196	FALSE	FALSE	FALSE	finn-b-DM_NEUROPATHY	9	16738312	0.0721	NA	0.7361	Diabetic neuropathy || id:finn-b-DM_NEUROPATHY	Diabetic neuropathy	Diabetic neuropathy || ||	TRUE	igd	NA	NA	NA	NA	NA	NA	NA	362	16738312	9	1.04304e-24	0.0034	450243	ebi-a-GCST90000025	Appendicular lean mass || id:ebi-a-GCST90000025	TRUE	reported	igd	0.0001884946061952	84.8840001641163	2	1	TRUE
581	rs7863102	T	A	T	A	-0.011	0.0188	0.4474	0.4357	FALSE	TRUE	TRUE	finn-b-DM_NEUROPATHY	9	73974674	0.0392	NA	0.6316	Diabetic neuropathy || id:finn-b-DM_NEUROPATHY	Diabetic neuropathy	Diabetic neuropathy || ||	TRUE	igd	TRUE	rs7863102	rs11142810	T	A	A	G	373	73963468	9	9.97401e-09	0.0019	450243	ebi-a-GCST90000025	Appendicular lean mass || id:ebi-a-GCST90000025	TRUE	reported	igd	5.983044408e-05	26.9397307890798	2	1	FALSE
582	rs78766798	C	T	C	T	0.0319	-0.0349	0.0847	0.02178	FALSE	FALSE	FALSE	finn-b-DM_NEUROPATHY	17	7517075	0.1354	NA	0.7965	Diabetic neuropathy || id:finn-b-DM_NEUROPATHY	Diabetic neuropathy	Diabetic neuropathy || ||	TRUE	igd	NA	NA	NA	NA	NA	NA	NA	596	7517075	17	2.60976e-20	0.0035	450243	ebi-a-GCST90000025	Appendicular lean mass || id:ebi-a-GCST90000025	TRUE	reported	igd	0.0001577822825502	71.0512633081874	2	1	TRUE
583	rs7902	G	A	G	A	0.0149	0.062	0.4469	0.3627	FALSE	FALSE	FALSE	finn-b-DM_NEUROPATHY	11	95565288	0.0405	NA	0.126	Diabetic neuropathy || id:finn-b-DM_NEUROPATHY	Diabetic neuropathy	Diabetic neuropathy || ||	TRUE	igd	NA	NA	NA	NA	NA	NA	NA	431	95565288	11	5.21915e-15	0.0019	450243	ebi-a-GCST90000025	Appendicular lean mass || id:ebi-a-GCST90000025	TRUE	reported	igd	0.0001097530367678	49.4207411037865	2	1	TRUE
584	rs79066296	T	C	T	C	-0.0169	0.0012	0.7676	0.7853	FALSE	FALSE	FALSE	finn-b-DM_NEUROPATHY	14	76394117	0.0475	NA	0.9792	Diabetic neuropathy || id:finn-b-DM_NEUROPATHY	Diabetic neuropathy	Diabetic neuropathy || ||	TRUE	igd	TRUE	rs79066296	rs12897842	C	T	C	T	532	76391462	14	6.10661e-14	0.0022	450243	ebi-a-GCST90000025	Appendicular lean mass || id:ebi-a-GCST90000025	TRUE	reported	igd	0.0001019000728928	45.8842663294108	2	1	TRUE
585	rs79441499	T	C	T	C	-0.0138	-0.0379	0.4055	0.5018	FALSE	FALSE	FALSE	finn-b-DM_NEUROPATHY	19	7207679	0.039	NA	0.3306	Diabetic neuropathy || id:finn-b-DM_NEUROPATHY	Diabetic neuropathy	Diabetic neuropathy || ||	TRUE	igd	TRUE	rs79441499	rs59765738	T	C	C	A	632	7201704	19	9.66941e-13	0.0019	450243	ebi-a-GCST90000025	Appendicular lean mass || id:ebi-a-GCST90000025	TRUE	reported	igd	9.181864638e-05	41.344315343848	2	1	TRUE
586	rs7952436	T	C	T	C	-0.0453	-0.0201	0.0823	0.05207	FALSE	FALSE	FALSE	finn-b-DM_NEUROPATHY	11	67024534	0.0889	NA	0.8215	Diabetic neuropathy || id:finn-b-DM_NEUROPATHY	Diabetic neuropathy	Diabetic neuropathy || ||	TRUE	igd	NA	NA	NA	NA	NA	NA	NA	442	67024534	11	1.61808e-39	0.0034	450243	ebi-a-GCST90000025	Appendicular lean mass || id:ebi-a-GCST90000025	TRUE	reported	igd	0.0003099752126478	139.60682437283	2	1	TRUE
587	rs7971536	A	T	A	T	-0.0194	0.0154	0.4945	0.408	FALSE	TRUE	TRUE	finn-b-DM_NEUROPATHY	12	102373788	0.0399	NA	0.6991	Diabetic neuropathy || id:finn-b-DM_NEUROPATHY	Diabetic neuropathy	Diabetic neuropathy || ||	TRUE	igd	NA	NA	NA	NA	NA	NA	NA	474	102373788	12	1.06488e-24	0.0019	450243	ebi-a-GCST90000025	Appendicular lean mass || id:ebi-a-GCST90000025	TRUE	reported	igd	0.00018815723022	84.732042437899	2	1	FALSE
588	rs798548	C	T	C	T	-0.0359	-0.0427	0.3006	0.3713	FALSE	FALSE	FALSE	finn-b-DM_NEUROPATHY	7	2760935	0.0405	NA	0.291	Diabetic neuropathy || id:finn-b-DM_NEUROPATHY	Diabetic neuropathy	Diabetic neuropathy || ||	TRUE	igd	NA	NA	NA	NA	NA	NA	NA	293	2760935	7	2.85891e-68	0.0021	450243	ebi-a-GCST90000025	Appendicular lean mass || id:ebi-a-GCST90000025	TRUE	reported	igd	0.0005419179008568	244.125953824108	2	1	TRUE
589	rs8000973	C	T	C	T	0.0134	0.0316	0.5334	0.4418	FALSE	FALSE	FALSE	finn-b-DM_NEUROPATHY	13	100691367	0.0392	NA	0.4211	Diabetic neuropathy || id:finn-b-DM_NEUROPATHY	Diabetic neuropathy	Diabetic neuropathy || ||	TRUE	igd	NA	NA	NA	NA	NA	NA	NA	508	100691367	13	2.05022e-12	0.0019	450243	ebi-a-GCST90000025	Appendicular lean mass || id:ebi-a-GCST90000025	TRUE	reported	igd	8.93793800928e-05	40.2458586222573	2	1	TRUE
590	rs80132799	T	C	T	C	0.0231	-0.1703	0.0679	0.05392	FALSE	FALSE	FALSE	finn-b-DM_NEUROPATHY	20	62322896	0.0867	NA	0.0494504	Diabetic neuropathy || id:finn-b-DM_NEUROPATHY	Diabetic neuropathy	Diabetic neuropathy || ||	TRUE	igd	NA	NA	NA	NA	NA	NA	NA	663	62322896	20	1.31199e-09	0.0038	450243	ebi-a-GCST90000025	Appendicular lean mass || id:ebi-a-GCST90000025	TRUE	reported	igd	6.75439162398e-05	30.4130946112388	2	1	TRUE
591	rs8017006	G	A	G	A	0.0122	-0.0572	0.3275	0.2706	FALSE	FALSE	FALSE	finn-b-DM_NEUROPATHY	14	42745052	0.0441	NA	0.1946	Diabetic neuropathy || id:finn-b-DM_NEUROPATHY	Diabetic neuropathy	Diabetic neuropathy || ||	TRUE	igd	NA	NA	NA	NA	NA	NA	NA	517	42745052	14	2.21998e-09	0.002	450243	ebi-a-GCST90000025	Appendicular lean mass || id:ebi-a-GCST90000025	TRUE	reported	igd	6.55621595e-05	29.5207076967861	2	1	TRUE
592	rs8018486	G	A	G	A	-0.0138	-0.0167	0.1914	0.2188	FALSE	FALSE	FALSE	finn-b-DM_NEUROPATHY	14	39818616	0.0471	NA	0.7229	Diabetic neuropathy || id:finn-b-DM_NEUROPATHY	Diabetic neuropathy	Diabetic neuropathy || ||	TRUE	igd	NA	NA	NA	NA	NA	NA	NA	534	39818616	14	1.17801e-08	0.0024	450243	ebi-a-GCST90000025	Appendicular lean mass || id:ebi-a-GCST90000025	TRUE	reported	igd	5.89472893152e-05	26.5420510705284	2	1	TRUE
593	rs8019890	A	C	A	C	0.025	-0.048	0.5313	0.5127	FALSE	FALSE	FALSE	finn-b-DM_NEUROPATHY	14	21538067	0.0396	NA	0.2248	Diabetic neuropathy || id:finn-b-DM_NEUROPATHY	Diabetic neuropathy	Diabetic neuropathy || ||	TRUE	igd	NA	NA	NA	NA	NA	NA	NA	516	21538067	14	1.95884e-38	0.0019	450243	ebi-a-GCST90000025	Appendicular lean mass || id:ebi-a-GCST90000025	TRUE	reported	igd	0.0003112753875	140.192580243127	2	1	TRUE
594	rs8020095	A	G	A	G	-0.0145	0.0134	0.15	0.1723	FALSE	FALSE	FALSE	finn-b-DM_NEUROPATHY	14	67453858	0.0518	NA	0.7962	Diabetic neuropathy || id:finn-b-DM_NEUROPATHY	Diabetic neuropathy	Diabetic neuropathy || ||	TRUE	igd	NA	NA	NA	NA	NA	NA	NA	519	67453858	14	4.53398e-08	0.0027	450243	ebi-a-GCST90000025	Appendicular lean mass || id:ebi-a-GCST90000025	TRUE	reported	igd	5.361375e-05	24.1404026712637	2	1	TRUE
595	rs80280630	T	C	T	C	-0.0168	-0.1141	0.1115	0.07765	FALSE	FALSE	FALSE	finn-b-DM_NEUROPATHY	9	117030861	0.073	NA	0.1179	Diabetic neuropathy || id:finn-b-DM_NEUROPATHY	Diabetic neuropathy	Diabetic neuropathy || ||	TRUE	igd	NA	NA	NA	NA	NA	NA	NA	386	117030861	9	2.27898e-08	0.003	450243	ebi-a-GCST90000025	Appendicular lean mass || id:ebi-a-GCST90000025	TRUE	reported	igd	5.592176352e-05	25.1796788210529	2	1	TRUE
596	rs80295797	T	C	T	C	-0.0198	0.0122	0.3265	0.3286	FALSE	FALSE	FALSE	finn-b-DM_NEUROPATHY	1	23341690	0.0417	NA	0.7694	Diabetic neuropathy || id:finn-b-DM_NEUROPATHY	Diabetic neuropathy	Diabetic neuropathy || ||	TRUE	igd	NA	NA	NA	NA	NA	NA	NA	33	23341690	1	3.8256e-23	0.002	450243	ebi-a-GCST90000025	Appendicular lean mass || id:ebi-a-GCST90000025	TRUE	reported	igd	0.00017241742782	77.642782087881	2	1	TRUE
597	rs8042578	G	C	G	C	0.0287	0.0346	0.2426	0.2244	FALSE	TRUE	FALSE	finn-b-DM_NEUROPATHY	15	66992964	0.0467	NA	0.4592	Diabetic neuropathy || id:finn-b-DM_NEUROPATHY	Diabetic neuropathy	Diabetic neuropathy || ||	TRUE	igd	NA	NA	NA	NA	NA	NA	NA	540	66992964	15	2.28507e-38	0.0022	450243	ebi-a-GCST90000025	Appendicular lean mass || id:ebi-a-GCST90000025	TRUE	reported	igd	0.0003026982334712	136.32842170873	2	1	TRUE
598	rs8054549	A	C	A	C	-0.0251	0.0032	0.4486	0.3925	FALSE	FALSE	FALSE	finn-b-DM_NEUROPATHY	16	86417234	0.0399	NA	0.9353	Diabetic neuropathy || id:finn-b-DM_NEUROPATHY	Diabetic neuropathy	Diabetic neuropathy || ||	TRUE	igd	NA	NA	NA	NA	NA	NA	NA	569	86417234	16	3.37287e-39	0.0019	450243	ebi-a-GCST90000025	Appendicular lean mass || id:ebi-a-GCST90000025	TRUE	reported	igd	0.0003116760775608	140.373099774185	2	1	TRUE
599	rs8084413	A	G	A	G	-0.0127	0.0679	0.4693	0.5054	FALSE	FALSE	FALSE	finn-b-DM_NEUROPATHY	18	22869123	0.0392	NA	0.0832109	Diabetic neuropathy || id:finn-b-DM_NEUROPATHY	Diabetic neuropathy	Diabetic neuropathy || ||	TRUE	igd	NA	NA	NA	NA	NA	NA	NA	614	22869123	18	3.24713e-11	0.0019	450243	ebi-a-GCST90000025	Appendicular lean mass || id:ebi-a-GCST90000025	TRUE	reported	igd	8.03409715758e-05	36.1757057746091	2	1	TRUE
600	rs8136517	C	T	C	T	0.0267	0.1033	0.0652	0.06014	FALSE	FALSE	FALSE	finn-b-DM_NEUROPATHY	22	46439433	0.0835	NA	0.2161	Diabetic neuropathy || id:finn-b-DM_NEUROPATHY	Diabetic neuropathy	Diabetic neuropathy || ||	TRUE	igd	NA	NA	NA	NA	NA	NA	NA	687	46439433	22	6.58264e-12	0.0039	450243	ebi-a-GCST90000025	Appendicular lean mass || id:ebi-a-GCST90000025	TRUE	reported	igd	8.68998081888e-05	39.1292568636495	2	1	TRUE
601	rs822530	T	A	T	A	0.0255	-0.0355	0.7953	0.8252	FALSE	TRUE	FALSE	finn-b-DM_NEUROPATHY	7	148631555	0.0522	NA	0.496	Diabetic neuropathy || id:finn-b-DM_NEUROPATHY	Diabetic neuropathy	Diabetic neuropathy || ||	TRUE	igd	NA	NA	NA	NA	NA	NA	NA	318	148631555	7	2.36102e-27	0.0024	450243	ebi-a-GCST90000025	Appendicular lean mass || id:ebi-a-GCST90000025	TRUE	reported	igd	0.000211718681955	95.3446173188114	2	1	TRUE
602	rs839255	G	T	G	T	-0.0126	0.0224	0.6847	0.6922	FALSE	FALSE	FALSE	finn-b-DM_NEUROPATHY	3	57974580	0.0426	NA	0.5985	Diabetic neuropathy || id:finn-b-DM_NEUROPATHY	Diabetic neuropathy	Diabetic neuropathy || ||	TRUE	igd	NA	NA	NA	NA	NA	NA	NA	145	57974580	3	8.38205e-10	0.0021	450243	ebi-a-GCST90000025	Appendicular lean mass || id:ebi-a-GCST90000025	TRUE	reported	igd	6.85480941432e-05	30.8652782111251	2	1	TRUE
603	rs861674	T	A	T	A	0.0128	0.0256	0.4578	0.4954	FALSE	TRUE	TRUE	finn-b-DM_NEUROPATHY	5	112064475	0.0392	NA	0.5133	Diabetic neuropathy || id:finn-b-DM_NEUROPATHY	Diabetic neuropathy	Diabetic neuropathy || ||	TRUE	igd	NA	NA	NA	NA	NA	NA	NA	220	112064475	5	1.3649e-11	0.0019	450243	ebi-a-GCST90000025	Appendicular lean mass || id:ebi-a-GCST90000025	TRUE	reported	igd	8.13364543488e-05	36.6239854075752	2	1	FALSE
604	rs867529	C	G	C	G	0.0184	-0.0112	0.2796	0.3383	FALSE	TRUE	FALSE	finn-b-DM_NEUROPATHY	2	88913273	0.0415	NA	0.788301	Diabetic neuropathy || id:finn-b-DM_NEUROPATHY	Diabetic neuropathy	Diabetic neuropathy || ||	TRUE	igd	NA	NA	NA	NA	NA	NA	NA	61	88913273	2	1.00092e-18	0.0021	450243	ebi-a-GCST90000025	Appendicular lean mass || id:ebi-a-GCST90000025	TRUE	reported	igd	0.0001363881105408	61.4158956759687	2	1	TRUE
605	rs876122	G	A	G	A	0.0162	0.077	0.8788	0.8443	FALSE	FALSE	FALSE	finn-b-DM_NEUROPATHY	6	6886297	0.0538	NA	0.1528	Diabetic neuropathy || id:finn-b-DM_NEUROPATHY	Diabetic neuropathy	Diabetic neuropathy || ||	TRUE	igd	NA	NA	NA	NA	NA	NA	NA	265	6886297	6	2.186e-08	0.0029	450243	ebi-a-GCST90000025	Appendicular lean mass || id:ebi-a-GCST90000025	TRUE	reported	igd	5.59052627328e-05	25.1722486592535	2	1	TRUE
606	rs8904	A	G	A	G	-0.0157	-0.0081	0.363	0.388	FALSE	FALSE	FALSE	finn-b-DM_NEUROPATHY	14	35871217	0.0401	NA	0.8399	Diabetic neuropathy || id:finn-b-DM_NEUROPATHY	Diabetic neuropathy	Diabetic neuropathy || ||	TRUE	igd	NA	NA	NA	NA	NA	NA	NA	528	35871217	14	1.523e-15	0.002	450243	ebi-a-GCST90000025	Appendicular lean mass || id:ebi-a-GCST90000025	TRUE	reported	igd	0.00011399225838	51.329839609609	2	1	TRUE
607	rs900399	G	A	G	A	0.0164	-0.0259	0.3986	0.3157	FALSE	FALSE	FALSE	finn-b-DM_NEUROPATHY	3	156798732	0.0421	NA	0.5381	Diabetic neuropathy || id:finn-b-DM_NEUROPATHY	Diabetic neuropathy	Diabetic neuropathy || ||	TRUE	igd	NA	NA	NA	NA	NA	NA	NA	133	156798732	3	1.35394e-17	0.0019	450243	ebi-a-GCST90000025	Appendicular lean mass || id:ebi-a-GCST90000025	TRUE	reported	igd	0.0001289491280768	58.0656718921882	2	1	TRUE
608	rs905938	C	T	C	T	0.0394	0.0923	0.2649	0.2332	FALSE	FALSE	FALSE	finn-b-DM_NEUROPATHY	1	154991389	0.046	NA	0.0449397	Diabetic neuropathy || id:finn-b-DM_NEUROPATHY	Diabetic neuropathy	Diabetic neuropathy || ||	TRUE	igd	NA	NA	NA	NA	NA	NA	NA	44	154991389	1	8.42558e-77	0.0021	450243	ebi-a-GCST90000025	Appendicular lean mass || id:ebi-a-GCST90000025	TRUE	reported	igd	0.0006045758851128	272.369519132179	2	1	TRUE
609	rs909220	A	G	A	G	-0.015	-0.0191	0.4443	0.4796	FALSE	FALSE	FALSE	finn-b-DM_NEUROPATHY	14	75908780	0.039	NA	0.6243	Diabetic neuropathy || id:finn-b-DM_NEUROPATHY	Diabetic neuropathy	Diabetic neuropathy || ||	TRUE	igd	NA	NA	NA	NA	NA	NA	NA	531	75908780	14	3.24489e-15	0.0019	450243	ebi-a-GCST90000025	Appendicular lean mass || id:ebi-a-GCST90000025	TRUE	reported	igd	0.0001111038795	50.0290802348614	2	1	TRUE
610	rs9266244	A	G	A	G	-0.0427	-0.0516	0.7077	0.7726	FALSE	FALSE	FALSE	finn-b-DM_NEUROPATHY	6	31325692	0.0485	NA	0.2873	Diabetic neuropathy || id:finn-b-DM_NEUROPATHY	Diabetic neuropathy	Diabetic neuropathy || ||	TRUE	igd	NA	NA	NA	NA	NA	NA	NA	285	31325692	6	1.21004e-94	0.0021	450243	ebi-a-GCST90000025	Appendicular lean mass || id:ebi-a-GCST90000025	TRUE	reported	igd	0.0007543341278718	339.888541593724	2	1	TRUE
611	rs9343327	T	A	T	A	0.014	-0.0297	0.4985	0.4489	FALSE	TRUE	TRUE	finn-b-DM_NEUROPATHY	6	76606296	0.0391	NA	0.4474	Diabetic neuropathy || id:finn-b-DM_NEUROPATHY	Diabetic neuropathy	Diabetic neuropathy || ||	TRUE	igd	NA	NA	NA	NA	NA	NA	NA	277	76606296	6	1.09094e-13	0.0019	450243	ebi-a-GCST90000025	Appendicular lean mass || id:ebi-a-GCST90000025	TRUE	reported	igd	9.7999118e-05	44.1275453479616	2	1	FALSE
612	rs9344126	C	T	C	T	-0.0185	-0.0098	0.5137	0.5947	FALSE	FALSE	FALSE	finn-b-DM_NEUROPATHY	6	81907559	0.0398	NA	0.806	Diabetic neuropathy || id:finn-b-DM_NEUROPATHY	Diabetic neuropathy	Diabetic neuropathy || ||	TRUE	igd	NA	NA	NA	NA	NA	NA	NA	272	81907559	6	2.20597e-22	0.0019	450243	ebi-a-GCST90000025	Appendicular lean mass || id:ebi-a-GCST90000025	TRUE	reported	igd	0.000170996526195	77.0028141642923	2	1	TRUE
613	rs9375188	T	C	T	C	0.0136	-0.0177	0.4844	0.4812	FALSE	FALSE	FALSE	finn-b-DM_NEUROPATHY	6	98555272	0.0391	NA	0.6506	Diabetic neuropathy || id:finn-b-DM_NEUROPATHY	Diabetic neuropathy	Diabetic neuropathy || ||	TRUE	igd	NA	NA	NA	NA	NA	NA	NA	255	98555272	6	6.80143e-13	0.0019	450243	ebi-a-GCST90000025	Appendicular lean mass || id:ebi-a-GCST90000025	TRUE	reported	igd	9.23899762688e-05	41.6015988759737	2	1	TRUE
614	rs9385002	T	A	T	A	-0.0147	0.0417	0.2394	0.2954	FALSE	TRUE	FALSE	finn-b-DM_NEUROPATHY	6	117552469	0.043	NA	0.3317	Diabetic neuropathy || id:finn-b-DM_NEUROPATHY	Diabetic neuropathy	Diabetic neuropathy || ||	TRUE	igd	NA	NA	NA	NA	NA	NA	NA	260	117552469	6	3.26287e-11	0.0022	450243	ebi-a-GCST90000025	Appendicular lean mass || id:ebi-a-GCST90000025	TRUE	reported	igd	7.86946362552e-05	35.4343402146916	2	1	TRUE
615	rs9388490	T	C	T	C	0.0462	0.096	0.4394	0.438	FALSE	FALSE	FALSE	finn-b-DM_NEUROPATHY	6	126704795	0.0392	NA	0.01424	Diabetic neuropathy || id:finn-b-DM_NEUROPATHY	Diabetic neuropathy	Diabetic neuropathy || ||	TRUE	igd	NA	NA	NA	NA	NA	NA	NA	280	126704795	6	1.33045e-130	0.0019	450243	ebi-a-GCST90000025	Appendicular lean mass || id:ebi-a-GCST90000025	TRUE	reported	igd	0.0010515431358432	473.946207906862	2	1	TRUE
616	rs9391254	T	C	T	C	0.0166	0.0595	0.3205	0.3148	FALSE	FALSE	FALSE	finn-b-DM_NEUROPATHY	6	105377347	0.0422	NA	0.1585	Diabetic neuropathy || id:finn-b-DM_NEUROPATHY	Diabetic neuropathy	Diabetic neuropathy || ||	TRUE	igd	NA	NA	NA	NA	NA	NA	NA	256	105377347	6	2.10184e-16	0.002	450243	ebi-a-GCST90000025	Appendicular lean mass || id:ebi-a-GCST90000025	TRUE	reported	igd	0.00012002277582	54.0456613182651	2	1	TRUE
617	rs947099	A	G	A	G	0.0117	-0.0351	0.3536	0.3047	FALSE	FALSE	FALSE	finn-b-DM_NEUROPATHY	10	31129883	0.0424	NA	0.4089	Diabetic neuropathy || id:finn-b-DM_NEUROPATHY	Diabetic neuropathy	Diabetic neuropathy || ||	TRUE	igd	NA	NA	NA	NA	NA	NA	NA	412	31129883	10	2.70701e-09	0.002	450243	ebi-a-GCST90000025	Appendicular lean mass || id:ebi-a-GCST90000025	TRUE	reported	igd	6.25770842112e-05	28.1765321775618	2	1	TRUE
618	rs951366	C	T	C	T	0.0205	0.023	0.3932	0.3642	FALSE	FALSE	FALSE	finn-b-DM_NEUROPATHY	1	205685352	0.0405	NA	0.5701	Diabetic neuropathy || id:finn-b-DM_NEUROPATHY	Diabetic neuropathy	Diabetic neuropathy || ||	TRUE	igd	NA	NA	NA	NA	NA	NA	NA	21	205685352	1	9.15377e-27	0.0019	450243	ebi-a-GCST90000025	Appendicular lean mass || id:ebi-a-GCST90000025	TRUE	reported	igd	0.00020053805528	90.3085648512929	2	1	TRUE
619	rs9517483	G	A	G	A	-0.0181	-0.0302	0.699	0.6759	FALSE	FALSE	FALSE	finn-b-DM_NEUROPATHY	13	99572712	0.0415	NA	0.4667	Diabetic neuropathy || id:finn-b-DM_NEUROPATHY	Diabetic neuropathy	Diabetic neuropathy || ||	TRUE	igd	NA	NA	NA	NA	NA	NA	NA	511	99572712	13	2.25996e-18	0.0021	450243	ebi-a-GCST90000025	Appendicular lean mass || id:ebi-a-GCST90000025	TRUE	reported	igd	0.00013785763278	62.0777163275213	2	1	TRUE
620	rs9525326	G	A	G	A	-0.0184	0.015	0.1875	0.1897	FALSE	FALSE	FALSE	finn-b-DM_NEUROPATHY	13	115075715	0.05	NA	0.7643	Diabetic neuropathy || id:finn-b-DM_NEUROPATHY	Diabetic neuropathy	Diabetic neuropathy || ||	TRUE	igd	NA	NA	NA	NA	NA	NA	NA	509	115075715	13	3.6241e-14	0.0024	450243	ebi-a-GCST90000025	Appendicular lean mass || id:ebi-a-GCST90000025	TRUE	reported	igd	0.000103155	46.4494018430471	2	1	TRUE
621	rs9568031	T	C	T	C	-0.0115	0.0555	0.706	0.6845	FALSE	FALSE	FALSE	finn-b-DM_NEUROPATHY	13	48897520	0.042	NA	0.1858	Diabetic neuropathy || id:finn-b-DM_NEUROPATHY	Diabetic neuropathy	Diabetic neuropathy || ||	TRUE	igd	NA	NA	NA	NA	NA	NA	NA	506	48897520	13	3.33903e-08	0.0021	450243	ebi-a-GCST90000025	Appendicular lean mass || id:ebi-a-GCST90000025	TRUE	reported	igd	5.4900678e-05	24.7198933023004	2	1	TRUE
622	rs9590328	G	A	G	A	0.0153	0.0518	0.1417	0.1351	FALSE	FALSE	FALSE	finn-b-DM_NEUROPATHY	13	96448383	0.0572	NA	0.3648	Diabetic neuropathy || id:finn-b-DM_NEUROPATHY	Diabetic neuropathy	Diabetic neuropathy || ||	TRUE	igd	NA	NA	NA	NA	NA	NA	NA	503	96448383	13	2.01999e-08	0.0027	450243	ebi-a-GCST90000025	Appendicular lean mass || id:ebi-a-GCST90000025	TRUE	reported	igd	5.69405712798e-05	25.6384396209872	2	1	TRUE
623	rs9594714	T	G	T	G	0.0144	-0.068	0.3052	0.2846	FALSE	FALSE	FALSE	finn-b-DM_NEUROPATHY	13	42800481	0.0433	NA	0.1162	Diabetic neuropathy || id:finn-b-DM_NEUROPATHY	Diabetic neuropathy	Diabetic neuropathy || ||	TRUE	igd	NA	NA	NA	NA	NA	NA	NA	505	42800481	13	2.64789e-12	0.0021	450243	ebi-a-GCST90000025	Appendicular lean mass || id:ebi-a-GCST90000025	TRUE	reported	igd	8.79426035712e-05	39.5988482003098	2	1	TRUE
624	rs9610447	T	C	T	C	0.0152	-0.0574	0.7471	0.7746	FALSE	FALSE	FALSE	finn-b-DM_NEUROPATHY	22	20768891	0.047	NA	0.2216	Diabetic neuropathy || id:finn-b-DM_NEUROPATHY	Diabetic neuropathy	Diabetic neuropathy || ||	TRUE	igd	NA	NA	NA	NA	NA	NA	NA	681	20768891	22	5.28567e-12	0.0022	450243	ebi-a-GCST90000025	Appendicular lean mass || id:ebi-a-GCST90000025	TRUE	reported	igd	8.73061299072e-05	39.3122314343322	2	1	TRUE
625	rs963317	G	A	G	A	-0.0136	0.0102	0.6629	0.6844	FALSE	FALSE	FALSE	finn-b-DM_NEUROPATHY	4	45129970	0.042	NA	0.8086	Diabetic neuropathy || id:finn-b-DM_NEUROPATHY	Diabetic neuropathy	Diabetic neuropathy || ||	TRUE	igd	NA	NA	NA	NA	NA	NA	NA	170	45129970	4	1.0311e-11	0.002	450243	ebi-a-GCST90000025	Appendicular lean mass || id:ebi-a-GCST90000025	TRUE	reported	igd	8.26636512128e-05	37.2216418625228	2	1	TRUE
626	rs9634212	A	C	A	C	0.0471	0.0659	0.221	0.2516	FALSE	FALSE	FALSE	finn-b-DM_NEUROPATHY	12	93993266	0.0449	NA	0.1423	Diabetic neuropathy || id:finn-b-DM_NEUROPATHY	Diabetic neuropathy	Diabetic neuropathy || ||	TRUE	igd	NA	NA	NA	NA	NA	NA	NA	473	93993266	12	8.59014e-95	0.0023	450243	ebi-a-GCST90000025	Appendicular lean mass || id:ebi-a-GCST90000025	TRUE	reported	igd	0.00076383849438	344.174301128124	2	1	TRUE
627	rs9636364	A	G	A	G	0.011	0.0471	0.5429	0.5702	FALSE	FALSE	FALSE	finn-b-DM_NEUROPATHY	2	111992435	0.0395	NA	0.233	Diabetic neuropathy || id:finn-b-DM_NEUROPATHY	Diabetic neuropathy	Diabetic neuropathy || ||	TRUE	igd	NA	NA	NA	NA	NA	NA	NA	106	111992435	2	5.09296e-09	0.0019	450243	ebi-a-GCST90000025	Appendicular lean mass || id:ebi-a-GCST90000025	TRUE	reported	igd	6.005462078e-05	27.0406764321767	2	1	TRUE
628	rs9640283	C	G	C	G	-0.0119	-0.0626	0.5177	0.5399	FALSE	TRUE	TRUE	finn-b-DM_NEUROPATHY	7	150485659	0.0398	NA	0.1155	Diabetic neuropathy || id:finn-b-DM_NEUROPATHY	Diabetic neuropathy	Diabetic neuropathy || ||	TRUE	igd	NA	NA	NA	NA	NA	NA	NA	323	150485659	7	4.53398e-10	0.0019	450243	ebi-a-GCST90000025	Appendicular lean mass || id:ebi-a-GCST90000025	TRUE	reported	igd	7.07162700062e-05	31.841615844165	2	1	FALSE
629	rs9640283	C	G	T	G	-0.0119	-0.2505	0.5177	0.003463	TRUE	TRUE	TRUE	finn-b-DM_NEUROPATHY	7	150485659	0.3377	NA	0.4582	Diabetic neuropathy || id:finn-b-DM_NEUROPATHY	Diabetic neuropathy	Diabetic neuropathy || ||	TRUE	igd	NA	NA	NA	NA	NA	NA	NA	323	150485659	7	4.53398e-10	0.0019	450243	ebi-a-GCST90000025	Appendicular lean mass || id:ebi-a-GCST90000025	TRUE	reported	igd	7.07162700062e-05	31.841615844165	2	2	FALSE
630	rs9647379	C	G	C	G	0.0215	0.0501	0.4111	0.4257	FALSE	TRUE	TRUE	finn-b-DM_NEUROPATHY	3	171785168	0.0399	NA	0.2089	Diabetic neuropathy || id:finn-b-DM_NEUROPATHY	Diabetic neuropathy	Diabetic neuropathy || ||	TRUE	igd	NA	NA	NA	NA	NA	NA	NA	135	171785168	3	5.54753e-29	0.0019	450243	ebi-a-GCST90000025	Appendicular lean mass || id:ebi-a-GCST90000025	TRUE	reported	igd	0.000223818482355	100.79481705698	2	1	FALSE
631	rs9669278	C	T	C	T	-0.0496	0.0609	0.5183	0.4912	FALSE	FALSE	FALSE	finn-b-DM_NEUROPATHY	12	66374587	0.0393	NA	0.1211	Diabetic neuropathy || id:finn-b-DM_NEUROPATHY	Diabetic neuropathy	Diabetic neuropathy || ||	TRUE	igd	NA	NA	NA	NA	NA	NA	NA	465	66374587	12	5.24807e-151	0.0019	450243	ebi-a-GCST90000025	Appendicular lean mass || id:ebi-a-GCST90000025	TRUE	reported	igd	0.0012284322340352	553.770827418912	2	1	TRUE
632	rs9809116	G	A	G	A	-0.016	0.0208	0.4081	0.3347	FALSE	FALSE	FALSE	finn-b-DM_NEUROPATHY	3	72397279	0.0414	NA	0.6151	Diabetic neuropathy || id:finn-b-DM_NEUROPATHY	Diabetic neuropathy	Diabetic neuropathy || ||	TRUE	igd	NA	NA	NA	NA	NA	NA	NA	146	72397279	3	1.31311e-16	0.0019	450243	ebi-a-GCST90000025	Appendicular lean mass || id:ebi-a-GCST90000025	TRUE	reported	igd	0.00012367584768	55.690824945274	2	1	TRUE
633	rs9828525	T	C	T	C	0.0121	0.0366	0.4113	0.4054	FALSE	FALSE	FALSE	finn-b-DM_NEUROPATHY	3	61552810	0.0397	NA	0.3572	Diabetic neuropathy || id:finn-b-DM_NEUROPATHY	Diabetic neuropathy	Diabetic neuropathy || ||	TRUE	igd	NA	NA	NA	NA	NA	NA	NA	161	61552810	3	2.50801e-10	0.0019	450243	ebi-a-GCST90000025	Appendicular lean mass || id:ebi-a-GCST90000025	TRUE	reported	igd	7.09011830142e-05	31.9248830534725	2	1	TRUE
634	rs9832919	G	A	G	A	-0.0179	0.0772	0.3574	0.3518	FALSE	FALSE	FALSE	finn-b-DM_NEUROPATHY	3	132184526	0.0408	NA	0.05868	Diabetic neuropathy || id:finn-b-DM_NEUROPATHY	Diabetic neuropathy	Diabetic neuropathy || ||	TRUE	igd	NA	NA	NA	NA	NA	NA	NA	163	132184526	3	7.89587e-20	0.002	450243	ebi-a-GCST90000025	Appendicular lean mass || id:ebi-a-GCST90000025	TRUE	reported	igd	0.0001471740790968	66.2735582965331	2	1	TRUE
635	rs9838614	G	T	G	T	-0.0185	-0.0267	0.3881	0.4239	FALSE	FALSE	FALSE	finn-b-DM_NEUROPATHY	3	38537671	0.0396	NA	0.4992	Diabetic neuropathy || id:finn-b-DM_NEUROPATHY	Diabetic neuropathy	Diabetic neuropathy || ||	TRUE	igd	NA	NA	NA	NA	NA	NA	NA	140	38537671	3	1.21088e-21	0.0019	450243	ebi-a-GCST90000025	Appendicular lean mass || id:ebi-a-GCST90000025	TRUE	reported	igd	0.000162553957955	73.2003555911422	2	1	TRUE
636	rs985136	G	C	G	C	0.0138	0.0256	0.4895	0.3342	FALSE	TRUE	TRUE	finn-b-DM_NEUROPATHY	11	17497794	0.0419	NA	0.5419	Diabetic neuropathy || id:finn-b-DM_NEUROPATHY	Diabetic neuropathy	Diabetic neuropathy || ||	TRUE	igd	NA	NA	NA	NA	NA	NA	NA	428	17497794	11	2.9621e-12	0.002	450243	ebi-a-GCST90000025	Appendicular lean mass || id:ebi-a-GCST90000025	TRUE	reported	igd	9.517800798e-05	42.8571205462845	2	1	FALSE
637	rs987666	A	G	A	G	0.0185	0.0025	0.1188	0.1537	FALSE	FALSE	FALSE	finn-b-DM_NEUROPATHY	7	116267938	0.0544	NA	0.9629	Diabetic neuropathy || id:finn-b-DM_NEUROPATHY	Diabetic neuropathy	Diabetic neuropathy || ||	TRUE	igd	NA	NA	NA	NA	NA	NA	NA	303	116267938	7	2.32702e-10	0.0029	450243	ebi-a-GCST90000025	Appendicular lean mass || id:ebi-a-GCST90000025	TRUE	reported	igd	7.165795032e-05	32.2656593010383	2	1	TRUE
638	rs9890062	A	G	A	G	0.0267	-0.0553	0.0615	0.07841	FALSE	FALSE	FALSE	finn-b-DM_NEUROPATHY	17	17437297	0.0727	NA	0.4466	Diabetic neuropathy || id:finn-b-DM_NEUROPATHY	Diabetic neuropathy	Diabetic neuropathy || ||	TRUE	igd	TRUE	rs9890062	rs7216223	A	G	T	C	591	17434352	17	1.20005e-11	0.0039	450243	ebi-a-GCST90000025	Appendicular lean mass || id:ebi-a-GCST90000025	TRUE	reported	igd	8.2292813595e-05	37.0546480170685	2	1	TRUE
639	rs9894577	A	G	A	G	-0.031	0.0266	0.318	0.3338	FALSE	FALSE	FALSE	finn-b-DM_NEUROPATHY	17	43223292	0.0416	NA	0.5226	Diabetic neuropathy || id:finn-b-DM_NEUROPATHY	Diabetic neuropathy	Diabetic neuropathy || ||	TRUE	igd	NA	NA	NA	NA	NA	NA	NA	588	43223292	17	1.39508e-52	0.002	450243	ebi-a-GCST90000025	Appendicular lean mass || id:ebi-a-GCST90000025	TRUE	reported	igd	0.000416835672	187.754772683795	2	1	TRUE
640	rs9898189	G	C	G	C	-0.0163	-0.1	0.6446	0.5995	FALSE	TRUE	FALSE	finn-b-DM_NEUROPATHY	17	80480516	0.0399	NA	0.01217	Diabetic neuropathy || id:finn-b-DM_NEUROPATHY	Diabetic neuropathy	Diabetic neuropathy || ||	TRUE	igd	NA	NA	NA	NA	NA	NA	NA	607	80480516	17	1.88018e-15	0.0021	450243	ebi-a-GCST90000025	Appendicular lean mass || id:ebi-a-GCST90000025	TRUE	reported	igd	0.0001217342905592	54.8164417563129	2	1	TRUE
641	rs990315	C	T	C	T	-0.0115	-0.0876	0.6229	0.5509	FALSE	FALSE	FALSE	finn-b-DM_NEUROPATHY	15	69578811	0.0395	NA	0.0266097	Diabetic neuropathy || id:finn-b-DM_NEUROPATHY	Diabetic neuropathy	Diabetic neuropathy || ||	TRUE	igd	NA	NA	NA	NA	NA	NA	NA	541	69578811	15	5.07002e-09	0.002	450243	ebi-a-GCST90000025	Appendicular lean mass || id:ebi-a-GCST90000025	TRUE	reported	igd	6.2129883555e-05	27.9751589950576	2	1	TRUE
642	rs9905385	G	A	G	A	-0.0339	-0.0117	0.6707	0.726	FALSE	FALSE	FALSE	finn-b-DM_NEUROPATHY	17	59498250	0.0435	NA	0.788501	Diabetic neuropathy || id:finn-b-DM_NEUROPATHY	Diabetic neuropathy	Diabetic neuropathy || ||	TRUE	igd	NA	NA	NA	NA	NA	NA	NA	595	59498250	17	1.93999e-63	0.002	450243	ebi-a-GCST90000025	Appendicular lean mass || id:ebi-a-GCST90000025	TRUE	reported	igd	0.0005076325118142	228.673051627319	2	1	TRUE
643	rs9957318	G	A	G	A	0.0187	0.0171	0.348	0.3207	FALSE	FALSE	FALSE	finn-b-DM_NEUROPATHY	18	33039106	0.042	NA	0.6849	Diabetic neuropathy || id:finn-b-DM_NEUROPATHY	Diabetic neuropathy	Diabetic neuropathy || ||	TRUE	igd	NA	NA	NA	NA	NA	NA	NA	629	33039106	18	1.02e-20	0.002	450243	ebi-a-GCST90000025	Appendicular lean mass || id:ebi-a-GCST90000025	TRUE	reported	igd	0.00015868652448	71.4585189724199	2	1	TRUE
