# Supplementary material for: Causality between sarcopenia and diabetic neuropathy
Source: Front Endocrinol (Lausanne). 2024 Sep 13;15:1428835. doi: 10.3389/fendo.2024.1428835 (PMC11427279; doi:10.3389/fendo.2024.1428835)
Supplement: Supplementary file 4 [file DataSheet4.csv]

	SNP	effect_allele.exposure	other_allele.exposure	effect_allele.outcome	other_allele.outcome	beta.exposure	beta.outcome	eaf.exposure	eaf.outcome	remove	palindromic	ambiguous	id.outcome	chr	pos	se.outcome	samplesize.outcome	pval.outcome	outcome	originalname.outcome	outcome.deprecated	mr_keep.outcome	data_source.outcome	proxy.outcome	target_snp.outcome	proxy_snp.outcome	target_a1.outcome	target_a2.outcome	proxy_a1.outcome	proxy_a2.outcome	Var.1	chr.exposure	pos.exposure	se.exposure	pval.exposure	samplesize.exposure	id.exposure	exposure	mr_keep.exposure	pval_origin.exposure	data_source.exposure	R2	F	action	SNP_index	mr_keep
1	rs11603378	G	T	G	T	-0.2258	8.08297e-05	0.2179	0.261632	FALSE	FALSE	FALSE	ukb-b-4711	11	2165173	0.00145361	459915	0.96	Usual walking pace || id:ukb-b-4711	Usual walking pace	Usual walking pace || ||	TRUE	igd	NA	NA	NA	NA	NA	NA	NA	6	11	2165173	0.048	2.61698e-06	NA	finn-b-DM_NEUROPATHY	|| id:finn-b-DM_NEUROPATHY	TRUE	reported	igd	0.0173779037293752	NA	2	1	TRUE
2	rs142992018	C	G	C	G	-0.3002	-0.000304576	0.1047	0.132797	FALSE	TRUE	FALSE	ukb-b-4711	22	23938354	0.00187386	459915	0.87	Usual walking pace || id:ukb-b-4711	Usual walking pace	Usual walking pace || ||	TRUE	igd	TRUE	rs142992018	rs113283876	C	G	T	C	7	22	23938350	0.0656	4.77804e-06	NA	finn-b-DM_NEUROPATHY	|| id:finn-b-DM_NEUROPATHY	TRUE	reported	igd	0.0168953283974328	NA	2	1	TRUE
3	rs2476601	G	A	G	A	-0.3482	0.00514417	0.853	0.899229	FALSE	FALSE	FALSE	ukb-b-4711	1	114377568	0.00209739	459915	0.0140001	Usual walking pace || id:ukb-b-4711	Usual walking pace	Usual walking pace || ||	TRUE	igd	NA	NA	NA	NA	NA	NA	NA	1	1	114377568	0.0559	4.53096e-10	NA	finn-b-DM_NEUROPATHY	|| id:finn-b-DM_NEUROPATHY	TRUE	reported	igd	0.03040562221368	NA	2	1	TRUE
4	rs2516466	G	T	G	T	0.2523	0.00126326	0.4395	0.550911	FALSE	FALSE	FALSE	ukb-b-4711	6	31414327	0.00127087	459915	0.32	Usual walking pace || id:ukb-b-4711	Usual walking pace	Usual walking pace || ||	TRUE	igd	NA	NA	NA	NA	NA	NA	NA	2	6	31414327	0.0409	7.03493e-10	NA	finn-b-DM_NEUROPATHY	|| id:finn-b-DM_NEUROPATHY	TRUE	reported	igd	0.031361656449555	NA	2	1	TRUE
5	rs3104415	C	A	C	A	0.5566	-0.00409749	0.4406	0.337984	FALSE	FALSE	FALSE	ukb-b-4711	6	32582577	0.00133811	459915	0.00219999	Usual walking pace || id:ukb-b-4711	Usual walking pace	Usual walking pace || ||	TRUE	igd	NA	NA	NA	NA	NA	NA	NA	3	6	32582577	0.0481	5.60661e-31	NA	finn-b-DM_NEUROPATHY	|| id:finn-b-DM_NEUROPATHY	TRUE	reported	igd	0.152715583022077	NA	2	1	TRUE
6	rs4879800	A	G	A	G	-0.1952	0.00425567	0.4449	0.365012	FALSE	FALSE	FALSE	ukb-b-4711	9	34509575	0.00131538	459915	0.0012	Usual walking pace || id:ukb-b-4711	Usual walking pace	Usual walking pace || ||	TRUE	igd	NA	NA	NA	NA	NA	NA	NA	5	9	34509575	0.0392	6.40796e-07	NA	finn-b-DM_NEUROPATHY	|| id:finn-b-DM_NEUROPATHY	TRUE	reported	igd	0.0188201575790592	NA	2	1	TRUE
7	rs9273364	G	T	G	T	0.6773	-0.00342673	0.2743	0.30072	FALSE	FALSE	FALSE	ukb-b-4711	6	32626302	0.00138094	459915	0.0129999	Usual walking pace || id:ukb-b-4711	Usual walking pace	Usual walking pace || ||	TRUE	igd	NA	NA	NA	NA	NA	NA	NA	4	6	32626302	0.0476	5.21555e-46	NA	finn-b-DM_NEUROPATHY	|| id:finn-b-DM_NEUROPATHY	TRUE	reported	igd	0.182631244094216	NA	2	1	TRUE
