# Supplementary material for: Causality between sarcopenia and diabetic neuropathy
Source: Front Endocrinol (Lausanne). 2024 Sep 13;15:1428835. doi: 10.3389/fendo.2024.1428835 (PMC11427279; doi:10.3389/fendo.2024.1428835)
Supplement: Supplementary file 6 [file DataSheet6.csv]

	SNP	effect_allele.exposure	other_allele.exposure	effect_allele.outcome	other_allele.outcome	beta.exposure	beta.outcome	eaf.exposure	eaf.outcome	remove	palindromic	ambiguous	id.outcome	chr	pos	se.outcome	samplesize.outcome	pval.outcome	outcome	originalname.outcome	outcome.deprecated	mr_keep.outcome	data_source.outcome	Var.1	chr.exposure	pos.exposure	se.exposure	pval.exposure	samplesize.exposure	id.exposure	exposure	mr_keep.exposure	pval_origin.exposure	data_source.exposure	R2	F	action	SNP_index	mr_keep
1	rs11603378	G	T	G	T	-0.2258	0.003	0.2179	0.2618	FALSE	FALSE	FALSE	ebi-a-GCST90000025	11	2165173	0.0022	450243	0.168	Appendicular lean mass || id:ebi-a-GCST90000025	Appendicular lean mass	Appendicular lean mass || ||	TRUE	igd	6	11	2165173	0.048	2.61698e-06	NA	finn-b-DM_NEUROPATHY	|| id:finn-b-DM_NEUROPATHY	TRUE	reported	igd	0.0173779037293752	NA	2	1	TRUE
3	rs2476601	G	A	G	A	-0.3482	-0.0057	0.853	0.899	FALSE	FALSE	FALSE	ebi-a-GCST90000025	1	114377568	0.0031	450243	0.0638102	Appendicular lean mass || id:ebi-a-GCST90000025	Appendicular lean mass	Appendicular lean mass || ||	TRUE	igd	1	1	114377568	0.0559	4.53096e-10	NA	finn-b-DM_NEUROPATHY	|| id:finn-b-DM_NEUROPATHY	TRUE	reported	igd	0.03040562221368	NA	2	1	TRUE
4	rs2516466	G	T	G	T	0.2523	0.0024	0.4395	0.551	FALSE	FALSE	FALSE	ebi-a-GCST90000025	6	31414327	0.0019	450243	0.2109	Appendicular lean mass || id:ebi-a-GCST90000025	Appendicular lean mass	Appendicular lean mass || ||	TRUE	igd	2	6	31414327	0.0409	7.03493e-10	NA	finn-b-DM_NEUROPATHY	|| id:finn-b-DM_NEUROPATHY	TRUE	reported	igd	0.031361656449555	NA	2	1	TRUE
6	rs4879800	A	G	A	G	-0.1952	0.001	0.4449	0.365	FALSE	FALSE	FALSE	ebi-a-GCST90000025	9	34509575	0.002	450243	0.62	Appendicular lean mass || id:ebi-a-GCST90000025	Appendicular lean mass	Appendicular lean mass || ||	TRUE	igd	5	9	34509575	0.0392	6.40796e-07	NA	finn-b-DM_NEUROPATHY	|| id:finn-b-DM_NEUROPATHY	TRUE	reported	igd	0.0188201575790592	NA	2	1	TRUE
