# Supplementary material for: Causality between sarcopenia and diabetic neuropathy
Source: Front Endocrinol (Lausanne). 2024 Sep 13;15:1428835. doi: 10.3389/fendo.2024.1428835 (PMC11427279; doi:10.3389/fendo.2024.1428835)
Supplement: Supplementary file 7 [file Table1.xlsx]

## Sheet: MR
Phenotype	Races	Sizes of	Years	No. of	Website
		sample		SNPs
DN	European	1,415 cases and 162,201 controls	2021	16380195	https://gwas.mrcieu.ac.uk/datasets/finn-b-DM_NEUROPATHY/
Appendicular lean mass	European	450243	2020	18071518	https://gwas.mrcieu.ac.uk/datasets/ebi-a-GCST90000025/
Walking speed	European	459915	2018	9851867	https://gwas.mrcieu.ac.uk/datasets/ukb-b-4711/
Low hand grip strength (60 years and older)	European	48,596 cases and 207,927 controls	2021	9336415	https://gwas.mrcieu.ac.uk/datasets/ebi-a-GCST90007526/
